# Supplementary material for: Santal monohydrate, an isoflavone isolated from Wye­thia mollis
Source: Acta Crystallogr Sect E Struct Rep Online. 2014 Feb 8;70(Pt 3):o267. doi: 10.1107/S1600536814002670 (PMC3998461; doi:10.1107/S1600536814002670)
Supplement: Supplementary file 1 [file e-70-0o267-sup1.cif]

##############################################################################
#                                                                            #
# This CIF contains the data in a paper accepted for publication in          #
# Acta Crystallographica Section E. It conforms to the requirements of       #
# Notes for Authors for Acta Crystallographica Section E, and has been       #
# peer reviewed under the auspices of the IUCr Commission on Journals.       #
#                                                                            #
# Full details of the Crystallographic Information File format               #
# are given in the paper "The Crystallographic Information File (CIF):       #
# a New Standard Archive File for Crystallography" by S. R. Hall, F. H.      #
# Allen and I. D. Brown [Acta Cryst. (1991), A47, 655-685].                  #
#                                                                            #
# The current version of the core CIF dictionary is obtainable from          #
# ftp://ftp.iucr.org/pub/cif_core.dic.                                       #
#                                                                            #
# Software is freely available for graphical display of the structure(s)     #
# in this CIF. For information consult the CIF software page                 #
# http://www.iucr.org/resources/cif/software.                                #
#                                                                            #
# This file may be used for bona fide research purposes within the           #
# scientific community so long as proper attribution is given to the journal # 
# article from which it was obtained.                                        #
#                                                                            #
##############################################################################
data_I
_journal_data_validation_number     ?
_journal_date_recd_electronic     2014-02-04
_journal_date_accepted     2014-02-05
_journal_name_full     'Acta Crystallographica, Section E'
_journal_year     2014
_journal_volume     70
_journal_issue      3
_journal_page_first     o267
_journal_page_last     o267
_journal_paper_category     QO
_journal_paper_doi     10.1107/S1600536814002670
_journal_coeditor_code     CV5443
_publ_contact_author_name     'Professor Kyle S. Knight'
_publ_contact_author_address
;
Department of Chemistry
The University of Tennessee at Chattanooga
Chattanooga
TN 37403
USA
;
_publ_contact_author_email     kyle-knight@utc.edu
_publ_contact_author_fax     '423 425 5234'
_publ_contact_author_phone     '423 425 5297'
_publ_section_title
;
Santal monohydrate, an isoflavone isolated from <i>Wyethia mollis</i>
;
loop_
    _publ_author_name
    _publ_author_footnote
    _publ_author_address
    'Knight, Kyle S.' ?
;
Department of Chemistry
The University of Tennessee at Chattanooga
Chattanooga
TN 37403
USA
;
    'Smith, Cole T.' .
;
Department of Chemistry
The University of Tennessee at Chattanooga
Chattanooga
TN 37403
USA
;
    'Waddell, Thomas G.' .
;
Department of Chemistry
The University of Tennessee at Chattanooga
Chattanooga
TN 37403
USA
;
    'Noll, Bruce' .
;
Crystallographic Systems
Bruker AXS Inc.
4565 East Cheryl Parkway
Madison
WI 53711
USA
;
_database_code_depnum_ccdc_archive     'CCDC 985329'
_chemical_name_systematic
;
3-(3,4-Dihydroxyphenyl)-5-hydroxy-7-methoxy-4<i>H</i>-chromen-4-one
monohydrate
;
_chemical_name_common
;
Santal monohydrate
;
_chemical_formula_moiety     'C16 H12 O6, H2 O'
_chemical_formula_sum     'C16 H14 O7'
_chemical_formula_iupac     'C16 H12 O6, H2 O'
_chemical_formula_weight     318.2745
_space_group_crystal_system     orthorhombic
_space_group_name_H-M_alt     'P c a 21'
_space_group_name_Hall     'P 2c -2ac'
loop_
    _space_group_symop_operation_xyz
    'x, y, z'
    '-x, -y, z+1/2'
    '-x+1/2, y, z+1/2'
    'x+1/2, -y, z'
_cell_length_a     16.494(3)
_cell_length_b     13.082(3)
_cell_length_c     6.6008(12)
_cell_angle_alpha     90
_cell_angle_beta     90
_cell_angle_gamma     90
_cell_volume     1424.3(5)
_cell_formula_units_Z     4
_cell_measurement_reflns_used     2745
_cell_measurement_theta_min     2.4696
_cell_measurement_theta_max     24.7476
_cell_measurement_temperature     200(2)
_exptl_crystal_description     prism
_exptl_crystal_colour     yellow
_exptl_crystal_size_max     0.46
_exptl_crystal_size_mid     0.41
_exptl_crystal_size_min     0.4
_exptl_crystal_density_diffrn     1.484
_exptl_crystal_density_meas     ?
_exptl_crystal_density_method     ?
_exptl_crystal_F_000     664
_exptl_absorpt_coefficient_mu     0.118
_exptl_absorpt_correction_type     multi-scan
_exptl_absorpt_process_details     '(SADABS; Sheldrick, 2004)'
_exptl_absorpt_correction_T_min     0.5177
_exptl_absorpt_correction_T_max     0.9578
_exptl_special_details     ?
_diffrn_ambient_temperature     200(2)
_diffrn_radiation_type     MoK\a
_diffrn_radiation_wavelength     0.71073
_diffrn_radiation_monochromator     graphite
_diffrn_measurement_device_type     'Bruker APEXII CCD'
_diffrn_measurement_method     '\f and \w scans'
_diffrn_detector_area_resol_mean     ?
_diffrn_reflns_number     8545
_diffrn_reflns_av_R_equivalents     0.0596
_diffrn_reflns_theta_min     2.470
_diffrn_reflns_theta_max     25.043
_diffrn_reflns_theta_full     25.242
_diffrn_measured_fraction_theta_max     0.999
_diffrn_measured_fraction_theta_full     0.981
_diffrn_reflns_limit_h_min     -18
_diffrn_reflns_limit_h_max     19
_diffrn_reflns_limit_k_min     -14
_diffrn_reflns_limit_k_max     15
_diffrn_reflns_limit_l_min     -7
_diffrn_reflns_limit_l_max     7
_diffrn_standards_number     0
_reflns_number_total     2478
_reflns_number_gt     2002
_reflns_threshold_expression     I>2\s(I)
_refine_ls_structure_factor_coef     Fsqd
_refine_ls_matrix_type     full
_refine_ls_R_factor_all     0.0567
_refine_ls_R_factor_gt     0.0394
_refine_ls_wR_factor_gt     0.0980
_refine_ls_wR_factor_ref     0.1097
_refine_ls_goodness_of_fit_ref     0.852
_refine_ls_restrained_S_all     0.852
_refine_ls_number_reflns     2478
_refine_ls_number_parameters     221
_refine_ls_number_restraints     3
_refine_ls_hydrogen_treatment     mixed
_refine_ls_weighting_scheme     calc
_refine_ls_weighting_details
                      'w=1/[\s^2^(Fo^2^)+(0.0829P)^2^] where P=(Fo^2^+2Fc^2^)/3'
_refine_ls_shift/su_max     0.000
_refine_ls_shift/su_mean     0.000
_refine_diff_density_max     0.136
_refine_diff_density_min     -0.180
_refine_ls_extinction_method     none
_refine_ls_extinction_coef     .
loop_
    _atom_type_symbol
    _atom_type_description
    _atom_type_scat_dispersion_real
    _atom_type_scat_dispersion_imag
    _atom_type_scat_source
    'C' 'C' 0.0033 0.0016
                         'International Tables Vol C Tables 4.2.6.8 and 6.1.1.4'
    'H' 'H' 0.0000 0.0000
                         'International Tables Vol C Tables 4.2.6.8 and 6.1.1.4'
    'O' 'O' 0.0106 0.0060
                         'International Tables Vol C Tables 4.2.6.8 and 6.1.1.4'
_computing_data_collection     'APEX2 (Bruker, 2009)'
_computing_cell_refinement     'SAINT (Bruker, 2009)'
_computing_data_reduction     'SAINT (Bruker, 2009)'
_computing_structure_solution     'SHELXS97 (Sheldrick, 2008)'
_computing_structure_refinement     'SHELXS97 (Sheldrick, 2008)'
_computing_molecular_graphics     'OLEX2 (Dolomanov <i>et al.</i>, 2009)'
_computing_publication_material     'OLEX2 (Dolomanov <i>et al.</i>, 2009)'
loop_
    _atom_site_type_symbol
    _atom_site_label
    _atom_site_fract_x
    _atom_site_fract_y
    _atom_site_fract_z
    _atom_site_U_iso_or_equiv
    _atom_site_adp_type
    _atom_site_calc_flag
    _atom_site_occupancy
    _atom_site_disorder_assembly
    _atom_site_disorder_group
    O O1 0.00097(18) 0.5170(2) 0.8482(5) 0.0495(7) Uani d 1 . .
    H H1 -0.0315 0.4972 0.9380 0.074 Uiso calc 1 . .
    O O2 0.05990(13) 1.09967(17) 1.0156(4) 0.0349(6) Uani d 1 . .
    O O3 0.25286(16) 1.36978(18) 1.0531(5) 0.0496(7) Uani d 1 . .
    O O4 0.10095(17) 0.6010(2) 0.5878(4) 0.0519(8) Uani d 1 . .
    H H4 0.1343 0.6336 0.5166 0.078 Uiso calc 1 . .
    O O5 0.24167(15) 0.88921(18) 0.9502(4) 0.0410(6) Uani d 1 . .
    O O6 0.34600(14) 1.0348(2) 0.9842(4) 0.0387(6) Uani d 1 . .
    C C1 0.0235(2) 0.6152(3) 0.8869(6) 0.0359(8) Uani d 1 . .
    C C2 -0.0036(2) 0.6707(3) 1.0506(6) 0.0391(8) Uani d 1 . .
    H H2 -0.0399 0.6403 1.1448 0.047 Uiso calc 1 . .
    C C3 0.0222(2) 0.7715(3) 1.0786(5) 0.0380(8) Uani d 1 . .
    H H3 0.0036 0.8090 1.1928 0.046 Uiso calc 1 . .
    C C4 0.0746(2) 0.8173(2) 0.9417(5) 0.0316(7) Uani d 1 . .
    C C5 0.1003(2) 0.9250(2) 0.9674(5) 0.0306(7) Uani d 1 . .
    C C6 0.0442(2) 0.9991(3) 0.9915(5) 0.0335(7) Uani d 1 . .
    H H6A -0.0111 0.9788 0.9914 0.040 Uiso calc 1 . .
    C C7 0.13907(18) 1.1317(2) 1.0132(4) 0.0282(7) Uani d 1 . .
    C C8 0.1518(2) 1.2363(3) 1.0322(5) 0.0339(7) Uani d 1 . .
    H H8 0.1077 1.2826 1.0432 0.041 Uiso calc 1 . .
    C C9 0.2307(2) 1.2700(3) 1.0344(5) 0.0343(8) Uani d 1 . .
    C C10 0.1904(3) 1.4455(3) 1.0619(9) 0.0680(14) Uani d 1 . .
    H H10A 0.1572 1.4416 0.9390 0.102 Uiso calc 1 . .
    H H10B 0.2150 1.5135 1.0718 0.102 Uiso calc 1 . .
    H H10C 0.1562 1.4332 1.1808 0.102 Uiso calc 1 . .
    C C11 0.1018(2) 0.7603(3) 0.7752(5) 0.0342(8) Uani d 1 . .
    H H11 0.1380 0.7905 0.6808 0.041 Uiso calc 1 . .
    C C12 0.0764(2) 0.6607(3) 0.7470(5) 0.0356(8) Uani d 1 . .
    C C13 0.18522(19) 0.9544(2) 0.9687(4) 0.0284(7) Uani d 1 . .
    C C14 0.20191(18) 1.0609(2) 0.9938(4) 0.0271(7) Uani d 1 . .
    C C15 0.29629(19) 1.2025(3) 1.0181(5) 0.0350(8) Uani d 1 . .
    H H15 0.3503 1.2278 1.0207 0.042 Uiso calc 1 . .
    C C16 0.28220(19) 1.1001(2) 0.9983(5) 0.0297(7) Uani d 1 . .
    O O1S 0.1966(2) 0.6972(2) 0.3142(5) 0.0571(8) Uani d 1 . .
    H H1SA 0.225(3) 0.755(3) 0.345(9) 0.086 Uiso d 1 . .
    H H1SB 0.162(3) 0.711(4) 0.214(7) 0.086 Uiso d 1 . .
    H H6 0.323(2) 0.975(3) 0.975(6) 0.044(12) Uiso d 1 . .
loop_
    _atom_site_aniso_label
    _atom_site_aniso_U_11
    _atom_site_aniso_U_22
    _atom_site_aniso_U_33
    _atom_site_aniso_U_12
    _atom_site_aniso_U_13
    _atom_site_aniso_U_23
    O1 0.0547(17) 0.0299(15) 0.0639(18) -0.0135(12) 0.0080(13) -0.0013(13)
    O2 0.0262(12) 0.0265(12) 0.0520(13) 0.0019(10) 0.0011(11) -0.0010(11)
    O3 0.0511(16) 0.0283(14) 0.0694(18) -0.0072(13) -0.0025(14) -0.0057(13)
    O4 0.0612(19) 0.0411(17) 0.0534(16) -0.0198(13) 0.0149(13) -0.0138(12)
    O5 0.0322(13) 0.0305(14) 0.0602(16) 0.0054(11) -0.0029(10) -0.0060(12)
    O6 0.0266(12) 0.0382(15) 0.0513(15) 0.0031(11) -0.0018(11) -0.0011(11)
    C1 0.0334(19) 0.0228(19) 0.051(2) -0.0029(14) -0.0024(15) 0.0019(15)
    C2 0.0356(19) 0.031(2) 0.050(2) -0.0014(14) 0.0092(15) 0.0066(16)
    C3 0.039(2) 0.034(2) 0.0418(19) 0.0042(15) 0.0063(15) 0.0018(15)
    C4 0.0251(16) 0.0293(18) 0.0404(16) -0.0022(14) -0.0030(13) 0.0021(13)
    C5 0.0332(18) 0.0258(18) 0.0329(17) -0.0015(13) -0.0004(12) 0.0011(12)
    C6 0.0295(17) 0.0310(19) 0.0401(17) -0.0025(13) 0.0017(13) 0.0006(14)
    C7 0.0262(16) 0.0308(18) 0.0276(14) 0.0018(13) -0.0005(13) -0.0005(13)
    C8 0.0345(18) 0.0284(18) 0.0387(17) 0.0032(13) -0.0001(15) -0.0023(14)
    C9 0.041(2) 0.0302(18) 0.0320(17) -0.0054(14) -0.0017(15) -0.0026(14)
    C10 0.063(3) 0.027(2) 0.114(4) 0.0008(19) -0.009(3) -0.012(2)
    C11 0.0331(18) 0.0303(19) 0.0392(19) -0.0076(14) 0.0003(13) 0.0005(13)
    C12 0.0366(19) 0.032(2) 0.0381(18) -0.0019(15) 0.0003(14) -0.0045(14)
    C13 0.0280(16) 0.0305(18) 0.0268(15) 0.0021(14) -0.0009(12) -0.0016(12)
    C14 0.0259(16) 0.0297(18) 0.0256(15) 0.0010(13) -0.0004(12) 0.0011(12)
    C15 0.0299(17) 0.040(2) 0.0350(16) -0.0056(14) -0.0031(14) 0.0012(15)
    C16 0.0272(16) 0.0359(18) 0.0262(15) 0.0020(14) -0.0018(12) -0.0002(13)
    O1S 0.065(2) 0.0485(18) 0.0582(17) -0.0161(14) 0.0047(15) -0.0012(14)
_geom_special_details
;
All e.s.d.'s (except the e.s.d. in the dihedral angle between two l.s. planes)
are estimated using the full covariance matrix. The cell e.s.d.'s are taken
into account individually in the estimation of e.s.d.'s in distances, angles
and torsion angles; correlations between e.s.d.'s in cell parameters are only
used when they are defined by crystal symmetry. An approximate (isotropic)
treatment of cell e.s.d.'s is used for estimating e.s.d.'s involving l.s.
planes.
;
loop_
    _geom_bond_atom_site_label_1
    _geom_bond_atom_site_label_2
    _geom_bond_site_symmetry_2
    _geom_bond_distance
    _geom_bond_publ_flag
    O1 H1 . 0.8400 ?
    O1 C1 . 1.362(4) ?
    O2 C6 . 1.351(4) ?
    O2 C7 . 1.371(4) ?
    O3 C9 . 1.361(4) ?
    O3 C10 . 1.430(5) ?
    O4 H4 . 0.8400 ?
    O4 C12 . 1.370(4) ?
    O5 C13 . 1.268(4) ?
    O6 C16 . 1.359(4) ?
    O6 H6 . 0.87(4) ?
    C1 C2 . 1.376(5) ?
    C1 C12 . 1.402(5) ?
    C2 H2 . 0.9500 ?
    C2 C3 . 1.398(5) ?
    C3 H3 . 0.9500 ?
    C3 C4 . 1.387(5) ?
    C4 C5 . 1.480(4) ?
    C4 C11 . 1.402(5) ?
    C5 C6 . 1.350(5) ?
    C5 C13 . 1.453(5) ?
    C6 H6A . 0.9500 ?
    C7 C8 . 1.390(4) ?
    C7 C14 . 1.396(4) ?
    C8 H8 . 0.9500 ?
    C8 C9 . 1.374(5) ?
    C9 C15 . 1.401(5) ?
    C10 H10A . 0.9800 ?
    C10 H10B . 0.9800 ?
    C10 H10C . 0.9800 ?
    C11 H11 . 0.9500 ?
    C11 C12 . 1.382(5) ?
    C13 C14 . 1.430(4) ?
    C14 C16 . 1.420(4) ?
    C15 H15 . 0.9500 ?
    C15 C16 . 1.366(5) ?
    O1S H1SA . 0.91(3) ?
    O1S H1SB . 0.89(3) ?
loop_
    _geom_angle_atom_site_label_1
    _geom_angle_atom_site_label_2
    _geom_angle_atom_site_label_3
    _geom_angle_site_symmetry_1
    _geom_angle_site_symmetry_3
    _geom_angle
    _geom_angle_publ_flag
    C1 O1 H1 . . 109.5 ?
    C6 O2 C7 . . 118.6(2) ?
    C9 O3 C10 . . 118.3(3) ?
    C12 O4 H4 . . 109.5 ?
    C16 O6 H6 . . 104(3) ?
    O1 C1 C2 . . 123.7(3) ?
    O1 C1 C12 . . 116.5(3) ?
    C2 C1 C12 . . 119.7(3) ?
    C1 C2 H2 . . 119.9 ?
    C1 C2 C3 . . 120.2(3) ?
    C3 C2 H2 . . 119.9 ?
    C2 C3 H3 . . 119.6 ?
    C4 C3 C2 . . 120.8(3) ?
    C4 C3 H3 . . 119.6 ?
    C3 C4 C5 . . 121.0(3) ?
    C3 C4 C11 . . 118.7(3) ?
    C11 C4 C5 . . 120.3(3) ?
    C6 C5 C4 . . 120.1(3) ?
    C6 C5 C13 . . 118.0(3) ?
    C13 C5 C4 . . 121.9(3) ?
    O2 C6 H6A . . 117.2 ?
    C5 C6 O2 . . 125.6(3) ?
    C5 C6 H6A . . 117.2 ?
    O2 C7 C8 . . 116.3(3) ?
    O2 C7 C14 . . 120.4(3) ?
    C8 C7 C14 . . 123.3(3) ?
    C7 C8 H8 . . 121.3 ?
    C9 C8 C7 . . 117.4(3) ?
    C9 C8 H8 . . 121.3 ?
    O3 C9 C8 . . 124.3(3) ?
    O3 C9 C15 . . 113.8(3) ?
    C8 C9 C15 . . 121.9(3) ?
    O3 C10 H10A . . 109.5 ?
    O3 C10 H10B . . 109.5 ?
    O3 C10 H10C . . 109.5 ?
    H10A C10 H10B . . 109.5 ?
    H10A C10 H10C . . 109.5 ?
    H10B C10 H10C . . 109.5 ?
    C4 C11 H11 . . 119.6 ?
    C12 C11 C4 . . 120.7(3) ?
    C12 C11 H11 . . 119.6 ?
    O4 C12 C1 . . 116.6(3) ?
    O4 C12 C11 . . 123.5(3) ?
    C11 C12 C1 . . 120.0(3) ?
    O5 C13 C5 . . 122.0(3) ?
    O5 C13 C14 . . 121.6(3) ?
    C14 C13 C5 . . 116.4(3) ?
    C7 C14 C13 . . 120.9(3) ?
    C7 C14 C16 . . 116.8(3) ?
    C16 C14 C13 . . 122.3(3) ?
    C9 C15 H15 . . 120.2 ?
    C16 C15 C9 . . 119.6(3) ?
    C16 C15 H15 . . 120.2 ?
    O6 C16 C14 . . 119.6(3) ?
    O6 C16 C15 . . 119.4(3) ?
    C15 C16 C14 . . 121.0(3) ?
    H1SA O1S H1SB . . 108(5) ?
loop_
    _geom_torsion_atom_site_label_1
    _geom_torsion_atom_site_label_2
    _geom_torsion_atom_site_label_3
    _geom_torsion_atom_site_label_4
    _geom_torsion_site_symmetry_1
    _geom_torsion_site_symmetry_2
    _geom_torsion_site_symmetry_3
    _geom_torsion_site_symmetry_4
    _geom_torsion
    _geom_torsion_publ_flag
    O1 C1 C2 C3 . . . . -179.6(3) ?
    O1 C1 C12 O4 . . . . -1.0(5) ?
    O1 C1 C12 C11 . . . . 179.7(3) ?
    O2 C7 C8 C9 . . . . 178.7(3) ?
    O2 C7 C14 C13 . . . . 2.3(4) ?
    O2 C7 C14 C16 . . . . -178.3(3) ?
    O3 C9 C15 C16 . . . . -179.9(3) ?
    O5 C13 C14 C7 . . . . 179.8(3) ?
    O5 C13 C14 C16 . . . . 0.4(4) ?
    C1 C2 C3 C4 . . . . 0.6(5) ?
    C2 C1 C12 O4 . . . . 180.0(3) ?
    C2 C1 C12 C11 . . . . 0.7(5) ?
    C2 C3 C4 C5 . . . . 178.3(3) ?
    C2 C3 C4 C11 . . . . -0.5(5) ?
    C3 C4 C5 C6 . . . . -52.6(5) ?
    C3 C4 C5 C13 . . . . 127.1(3) ?
    C3 C4 C11 C12 . . . . 0.5(5) ?
    C4 C5 C6 O2 . . . . -179.8(3) ?
    C4 C5 C13 O5 . . . . -0.8(4) ?
    C4 C5 C13 C14 . . . . 179.7(3) ?
    C4 C11 C12 O4 . . . . -179.8(3) ?
    C4 C11 C12 C1 . . . . -0.6(5) ?
    C5 C4 C11 C12 . . . . -178.3(3) ?
    C5 C13 C14 C7 . . . . -0.8(4) ?
    C5 C13 C14 C16 . . . . 179.9(3) ?
    C6 O2 C7 C8 . . . . 178.0(3) ?
    C6 O2 C7 C14 . . . . -2.4(4) ?
    C6 C5 C13 O5 . . . . 178.9(3) ?
    C6 C5 C13 C14 . . . . -0.6(4) ?
    C7 O2 C6 C5 . . . . 1.0(5) ?
    C7 C8 C9 O3 . . . . -179.6(3) ?
    C7 C8 C9 C15 . . . . 0.1(5) ?
    C7 C14 C16 O6 . . . . 178.7(3) ?
    C7 C14 C16 C15 . . . . -0.8(4) ?
    C8 C7 C14 C13 . . . . -178.1(3) ?
    C8 C7 C14 C16 . . . . 1.3(4) ?
    C8 C9 C15 C16 . . . . 0.3(5) ?
    C9 C15 C16 O6 . . . . -179.5(3) ?
    C9 C15 C16 C14 . . . . 0.1(5) ?
    C10 O3 C9 C8 . . . . -3.0(6) ?
    C10 O3 C9 C15 . . . . 177.3(4) ?
    C11 C4 C5 C6 . . . . 126.2(4) ?
    C11 C4 C5 C13 . . . . -54.1(5) ?
    C12 C1 C2 C3 . . . . -0.7(5) ?
    C13 C5 C6 O2 . . . . 0.5(5) ?
    C13 C14 C16 O6 . . . . -1.9(4) ?
    C13 C14 C16 C15 . . . . 178.6(3) ?
    C14 C7 C8 C9 . . . . -0.9(5) ?
loop_
    _geom_hbond_atom_site_label_D
    _geom_hbond_atom_site_label_H
    _geom_hbond_atom_site_label_A
    _geom_hbond_site_symmetry_A
    _geom_hbond_distance_DH
    _geom_hbond_distance_HA
    _geom_hbond_distance_DA
    _geom_hbond_angle_DHA
    O1 H1 O4 2_565 0.84 1.98 2.777(4) 156.8
    O4 H4 O1S . 0.84 1.88 2.708(4) 168.7
    O1S H1SA O5 3_554 0.91(3) 1.97(3) 2.855(4) 164(5)
    O6 H6 O5 . 0.87(4) 1.76(4) 2.577(4) 155(4)
_shelx_hkl_checksum     20808
_shelx_hkl_file
;
   0   0   1    0.12    0.04
   0   0   1    0.38    0.11
   0   0  -1    0.12    0.04
   0   0  -1    0.00    0.08
   0   0   2  965.84   70.42
   0   0   2 1000.00   93.86
   0   0  -3   -0.01    0.10
   0   0   3    0.04    0.08
   0   0   3   -0.01    0.21
   0   0  -3    0.00    0.06
   0   0  -4  186.64   16.31
   0   0   4  158.24   16.34
   0   0  -4  166.25   12.24
   0   0  -5   -0.02    0.12
   0   0  -5   -0.12    0.07
   0   0   5   -0.04    0.27
   0   0  -6    6.90    0.54
   0   0  -7    0.01    0.09
   0   1   0    0.00    0.00
   0   1   0   -0.03    0.03
   0   1   0    0.01    0.01
   0  -1   0    0.01    0.00
   0  -1   0   -0.03    0.04
   0   1   1    0.01    0.02
   0   1  -1    0.05    0.05
   0  -1  -1    0.05    0.02
   0  -1   1   -0.03    0.05
   0   1   1    0.42    0.19
   0  -1   1   -0.02    0.05
   0  -1   1    0.03    0.03
   0  -1  -1    0.09    0.17
   0  -1  -2  347.23   24.42
   0  -1  -2  376.61   32.58
   0   1  -2  358.96   32.54
   0   1   2  330.22   32.58
   0   1   2  327.67   24.42
   0  -1   2  341.71   32.55
   0  -1   2  318.90   24.43
   0   1  -2  325.34   24.43
   0   1   3    0.26    0.27
   0   1  -3    0.10    0.06
   0   1   3    0.02    0.07
   0  -1  -3    0.15    0.17
   0  -1  -3    0.05    0.05
   0  -1   3   -0.11    0.14
   0   1  -3    0.05    0.06
   0   1   4  146.42   15.39
   0  -1   4  153.60   15.37
   0  -1  -4  163.87   11.52
   0   1  -4  173.79   15.34
   0   1  -4  163.71   11.52
   0  -1   5   -0.01    0.24
   0  -1  -5    0.39    0.17
   0   1   5   -0.23    0.30
   0  -1  -5    0.07    0.07
   0   1  -5    0.02    0.08
   0   1  -5    0.05    0.09
   0  -1  -6   24.15    1.77
   0   1  -6   24.50    1.78
   0  -1  -7    0.00    0.08
   0   1  -7    0.02    0.10
   0   2   0    1.23    0.13
   0   2   0    0.89    0.23
   0   2   0    1.05    0.07
   0  -2   0    0.72    0.21
   0  -2   0    1.08    0.07
   0   2   1    0.08    0.02
   0  -2   1   -0.04    0.08
   0   2  -1    0.01    0.07
   0  -2   1   -0.07    0.13
   0   2   1    0.33    0.24
   0  -2  -1   -0.11    0.23
   0  -2  -1    0.00    0.02
   0   2   1    0.01    0.02
   0   2  -1   -0.08    0.11
   0   2   2   93.69    9.47
   0   2   2   96.46    7.06
   0  -2  -2   98.17    7.06
   0  -2   2   96.82    7.08
   0  -2   2   95.36    9.41
   0  -2   2  101.68    9.41
   0  -2  -2  106.31    9.47
   0   2  -2   99.38    7.07
   0   2   3   -0.01    0.06
   0  -2   3   -0.04    0.07
   0  -2  -3   -0.19    0.21
   0   2   3   -0.16    0.28
   0   2  -3   -0.09    0.07
   0  -2  -3    0.02    0.04
   0  -2   3   -0.05    0.09
   0  -2   4   24.84    2.53
   0   2  -4   25.95    1.90
   0  -2  -4   31.11    2.59
   0   2   4   22.46    2.61
   0  -2   4   26.93    2.50
   0  -2  -4   25.33    1.88
   0   2  -5   -0.10    0.08
   0  -2  -5   -0.06    0.06
   0  -2   5   -0.24    0.20
   0   2   5    0.01    0.36
   0  -2   5    0.04    0.05
   0   2  -6   10.03    0.74
   0   2   6    7.64    1.08
   0  -2  -6    9.92    0.72
   0   2  -7    0.36    0.12
   0   3   0   35.17    1.84
   0  -3   0   32.55    1.84
   0   3   0   38.49    2.41
   0  -3   0   28.75    3.22
   0   3   0   30.07    3.22
   0  -3   1    0.06    0.19
   0   3   1    0.28    0.29
   0   3   1    0.06    0.02
   0   3  -1    0.08    0.17
   0   3  -1    0.10    0.09
   0  -3  -1    0.12    0.02
   0  -3  -1    0.31    0.27
   0  -3   1    0.04    0.10
   0   3  -2    5.16    0.48
   0  -3  -2    4.71    0.34
   0  -3  -2    5.04    0.63
   0  -3  -2    4.54    0.27
   0   3   2    4.80    0.35
   0  -3   2    3.97    0.51
   0   3   2    4.20    0.62
   0  -3  -3   -0.01    0.03
   0   3   3    0.02    0.05
   0   3   3   -0.59    0.29
   0  -3  -3    0.03    0.04
   0  -3   3    0.00    0.07
   0   3  -3   -0.01    0.09
   0  -3   3   -0.03    0.12
   0  -3   4    6.67    0.72
   0   3   4    7.59    0.55
   0  -3   4    6.93    0.72
   0   3  -4    7.79    0.57
   0  -3  -4    7.20    0.53
   0   3   4    6.81    0.90
   0   3  -5    0.17    0.10
   0  -3  -5    0.03    0.06
   0  -3   5   -0.30    0.16
   0   3   5    0.07    0.39
   0  -3  -6    0.20    0.07
   0   3   6   -0.23    0.35
   0   3  -6    0.21    0.11
   0   3  -7    0.23    0.12
   0   4   0    0.90    0.33
   0  -4   0    0.96    0.31
   0   4   0    1.34    0.17
   0   4   0    1.11    0.08
   0  -4   1   -0.08    0.21
   0   4   1   -0.11    0.29
   0   4   1    0.00    0.02
   0   4  -1    0.13    0.12
   0  -4  -1   -0.01    0.02
   0  -4  -1    0.14    0.27
   0   4  -1    0.14    0.20
   0  -4   1    0.06    0.11
   0   4   2   21.74    2.39
   0   4  -2   23.06    1.73
   0  -4  -2   23.68    1.32
   0   4  -2   25.19    2.29
   0   4   2   23.80    1.70
   0  -4   3    0.06    0.07
   0  -4  -3    0.04    0.03
   0  -4   3    0.10    0.17
   0   4   3    0.01    0.04
   0  -4  -3   -0.01    0.03
   0   4  -3    0.04    0.09
   0   4   3   -0.88    0.34
   0  -4  -4    2.64    0.21
   0   4   4    2.64    0.23
   0   4  -4    2.25    0.25
   0   4   4    3.12    0.58
   0  -4   4    2.30    0.33
   0  -4  -4    2.79    0.17
   0  -4   4    2.45    0.29
   0  -4   5    0.12    0.13
   0   4   5   -0.12    0.41
   0   4  -5   -0.03    0.10
   0  -4  -5    0.03    0.04
   0  -4  -5    0.03    0.05
   0   4  -6    1.48    0.19
   0  -4  -6    0.95    0.10
   0   4   6    0.71    0.44
   0  -4  -6    1.26    0.12
   0  -4  -7   -0.19    0.04
   0   4  -7    0.13    0.12
   0   5   0    4.62    0.37
   0   5   0    3.88    0.56
   0  -5   0    3.33    0.53
   0   5   1   -0.04    0.31
   0  -5   1    0.10    0.12
   0  -5  -1    0.02    0.03
   0  -5   1    0.17    0.25
   0   5  -1    0.05    0.11
   0   5  -1   -0.04    0.23
   0   5   2   27.40    3.07
   0   5  -2   32.16    2.99
   0   5   2   30.18    2.21
   0  -5  -2   31.40    1.71
   0   5  -2   31.59    2.25
   0   5  -3    0.15    0.12
   0  -5  -3    0.03    0.03
   0  -5   3   -0.30    0.21
   0   5  -3    0.06    0.09
   0   5   3   -0.04    0.04
   0   5   3    0.39    0.42
   0  -5   4    5.10    0.50
   0   5  -4    4.74    0.42
   0  -5  -4    5.02    0.29
   0  -5   4    3.70    0.57
   0  -5  -4    5.20    0.36
   0   5   4    4.59    0.37
   0   5   4    4.29    0.76
   0   5  -5   -0.12    0.12
   0  -5  -5   -0.03    0.04
   0  -5  -5   -0.03    0.05
   0   5   5    0.01    0.43
   0   5   6    4.87    0.76
   0  -5  -6    4.53    0.27
   0   5  -6    4.16    0.40
   0   5  -7   -0.13    0.11
   0  -5  -7    0.02    0.06
   0   6   0   20.89    2.36
   0   6   0   25.44    1.73
   0  -6  -1    0.00    0.03
   0   6  -1   -0.03    0.25
   0   6   1   -0.12    0.13
   0   6   1    0.08    0.35
   0   6  -1    0.03    0.13
   0  -6  -2   42.74    2.38
   0   6  -2   45.06    4.16
   0   6   2   41.23    3.07
   0   6   2   39.73    4.24
   0   6  -2   45.10    3.12
   0   6  -3   -0.04    0.13
   0  -6   3    0.14    0.24
   0   6   3   -0.33    0.45
   0   6   3   -0.02    0.04
   0  -6  -3   -0.02    0.03
   0   6  -3   -0.11    0.13
   0  -6  -4    2.97    0.19
   0  -6   4    3.15    0.33
   0   6   4    3.28    0.25
   0  -6   4    2.58    0.43
   0   6  -4    2.65    0.30
   0   6   4    2.38    0.62
   0   6   5   -0.35    0.42
   0  -6  -5    0.08    0.05
   0   6  -5   -0.09    0.11
   0   6  -6    0.03    0.13
   0  -6  -6    0.02    0.05
   0   6   6   -0.34    0.42
   0   6  -7    0.24    0.14
   0  -6  -7    0.03    0.05
   0   7   0   50.40    5.60
   0   7   0   63.38    4.16
   0   7   1   -0.13    0.15
   0   7  -1   -0.11    0.13
   0  -7  -1    0.03    0.03
   0   7  -1   -0.26    0.30
   0   7   1    0.02    0.38
   0   7   2    6.60    0.95
   0   7  -2    6.91    0.79
   0   7   2    6.57    0.50
   0  -7  -2    7.18    0.40
   0   7  -2    7.06    0.58
   0   7  -3    0.11    0.16
   0   7   3    0.05    0.04
   0   7   3   -0.38    0.49
   0  -7  -3   -0.02    0.04
   0   7  -3   -0.09    0.14
   0  -7  -4    1.37    0.11
   0   7  -4    1.67    0.23
   0   7   4    2.29    0.63
   0   7  -5    0.05    0.13
   0   7   5   -0.08    0.47
   0  -7  -5    0.00    0.04
   0  -7  -6    0.26    0.06
   0   7  -6    0.30    0.15
   0   7   6   -0.36    0.46
   0   7  -7    0.24    0.15
   0  -7  -7    0.06    0.05
   0   8   0   15.18    1.79
   0   8   0   17.90    1.28
   0   8  -1    0.11    0.15
   0   8   1   -0.21    0.16
   0   8   1    0.41    0.45
   0  -8  -1   -0.03    0.04
   0   8  -1   -0.03    0.31
   0   8  -2    4.56    0.42
   0   8   2    3.87    0.77
   0   8   2    4.65    0.41
   0  -8  -2    3.79    0.24
   0   8  -2    3.52    0.55
   0  -8  -3   -0.01    0.04
   0   8   3    0.00    0.04
   0   8  -3    0.20    0.20
   0   8   3    0.78    0.56
   0   8  -3   -0.14    0.14
   0   8  -4    5.87    0.46
   0  -8  -4    4.40    0.30
   0   8  -4    5.18    0.54
   0   8   4    5.17    0.86
   0   8   5   -0.12    0.49
   0   8  -5   -0.15    0.14
   0  -8  -5    0.00    0.04
   0  -8  -6    3.22    0.21
   0   8  -6    3.50    0.37
   0   8   6    2.52    0.72
   0   9   0    3.69    0.69
   0   9   0    4.24    0.41
   0   9  -1    0.10    0.37
   0   9   1    0.09    0.17
   0  -9  -1   -0.06    0.04
   0   9  -1   -0.03    0.18
   0   9   1    0.16    0.47
   0  -9  -2    5.81    0.35
   0   9   2    4.58    0.91
   0   9  -2    6.26    0.54
   0   9  -2    5.87    0.77
   0   9   2    7.07    0.55
   0  -9  -3    0.04    0.04
   0   9  -3    0.03    0.23
   0   9   3    0.24    0.52
   0   9  -3    0.37    0.17
   0  -9  -4    7.62    0.45
   0   9  -4    7.72    0.80
   0   9   4    7.15    1.11
   0   9  -4    7.67    0.66
   0  -9  -5    0.11    0.05
   0   9   5   -0.21    0.52
   0   9  -5   -0.17    0.14
   0   9   6    0.83    0.59
   0   9  -6    0.43    0.18
   0  -9  -6    0.17    0.06
   0  10   0    5.17    0.91
   0  10   0    6.56    0.57
   0 -10  -1    0.08    0.05
   0  10  -1    0.05    0.18
   0  10   1   -0.10    0.17
   0  10   1   -0.52    0.44
   0  10  -1    0.06    0.41
   0  10   2    5.21    0.44
   0 -10  -2    4.09    0.26
   0  10  -2    4.03    0.65
   0  10  -2    4.81    0.45
   0  10   2    3.04    0.79
   0  10   3    0.16    0.16
   0  10  -3    0.07    0.16
   0  10  -3   -0.14    0.24
   0  10   3   -0.06    0.53
   0 -10  -3   -0.13    0.05
   0 -10  -4    1.16    0.11
   0  10  -4    2.00    0.28
   0  10   4    1.68    0.64
   0  10  -4    1.37    0.24
   0 -10  -5    0.06    0.05
   0  10  -5    0.19    0.17
   0  10   5   -0.66    0.56
   0 -10  -6    0.50    0.08
   0  10  -6    0.16    0.18
   0  10   6    0.35    0.59
   0  11   0    0.24    0.48
   0  11   0    0.09    0.18
   0  11  -1    0.09    0.44
   0  11  -1    0.41    0.20
   0  11   1   -0.02    0.18
   0  11   1   -0.28    0.46
   0  11  -2    3.29    0.58
   0  11   2    3.78    0.35
   0 -11  -2    2.82    0.20
   0  11   2    2.39    0.76
   0  11  -2    3.00    0.36
   0  11   3   -0.22    0.54
   0  11  -3   -0.06    0.16
   0  11  -3   -0.24    0.26
   0 -11  -3   -0.06    0.05
   0 -11  -4    1.16    0.11
   0  11   4    1.24    0.67
   0  11  -4    1.44    0.25
   0 -11  -5   -0.05    0.05
   0  11  -5    0.21    0.20
   0  11   5    0.33    0.62
   0  12   0    1.00    0.24
   0  12   0    0.91    0.55
   0  12   1    0.08    0.19
   0  12  -1    0.48    0.19
   0  12  -1    0.24    0.45
   0  12   1   -0.47    0.47
   0  12  -2    2.12    0.32
   0  12   2    1.93    0.72
   0  12  -2    2.62    0.55
   0 -12  -2    2.65    0.18
   0  12  -3    0.03    0.29
   0 -12  -3   -0.14    0.05
   0  12   3   -0.10    0.60
   0  12  -3   -0.02    0.18
   0 -12  -4    0.02    0.06
   0  12   4    0.33    0.65
   0  12  -4    0.04    0.18
   0  12  -5   -0.09    0.18
   0  12   5    0.41    0.75
   0  13   0    0.14    0.18
   0  13   0   -0.11    0.49
   0  13   1   -0.12    0.18
   0  13   1   -0.78    0.49
   0  13  -1    0.12    0.19
   0  13  -1    0.15    0.49
   0 -13  -2    0.60    0.08
   0  13   2    0.51    0.64
   0  13  -2    0.85    0.44
   0  13  -2    0.66    0.22
   0  13  -3    0.41    0.36
   0  13  -3   -0.22    0.18
   0 -13  -3   -0.05    0.06
   0  13   3   -0.57    0.61
   0  13  -4    3.61    0.41
   0 -13  -4    2.79    0.20
   0  13   4    2.34    0.84
   0  14   0    3.36    0.81
   0  14   0    3.72    0.42
   0  14  -1   -0.03    0.20
   0  14  -1    0.17    0.51
   0  14   1    0.15    0.58
   0  14  -2    0.76    0.24
   0  14   2    1.06    0.73
   0  14  -2    1.33    0.52
   0  14  -3   -0.39    0.21
   0  14   3   -0.42    0.64
   0 -14  -3    0.01    0.07
   0  14  -3   -0.24    0.33
   0  15   0   -0.34    0.53
   0  15   0    0.33    0.22
   0  15  -1   -0.05    0.20
   0  15   1   -0.02    0.61
   0  15  -1    0.00    0.52
   0  15  -2   -0.26    0.20
   0  15  -2    0.89    0.49
   0  15   2   -0.27    0.69
  -1   0   0    0.03    0.03
   1   0   0    0.01    0.01
  -1   0   0    0.00    0.00
   1   0   0    0.00    0.01
   1   0  -1    0.07    0.06
  -1   0  -1    0.01    0.03
   1   0  -1    0.27    0.10
  -1   0  -1   -0.15    0.08
   1   0   1   -0.09    0.08
   1   0   1    0.05    0.03
  -1   0   1    0.05    0.07
  -1   0   1    0.11    0.08
  -1   0  -2    0.05    0.05
   1   0   2    0.00    0.06
   1   0  -2    0.10    0.06
  -1   0   2    0.05    0.08
  -1   0   2    0.18    0.16
  -1   0  -2   -0.13    0.11
   1   0   2    0.00    0.14
   1   0  -2   -0.16    0.12
   1   0   3    0.12    0.07
   1   0   3    0.25    0.18
  -1   0   3    0.05    0.08
  -1   0  -3    0.21    0.12
   1   0  -3    0.02    0.06
  -1   0   3   -0.01    0.18
  -1   0  -3    0.04    0.06
   1   0  -3    0.14    0.11
   1   0  -4    0.02    0.07
  -1   0  -4    0.12    0.13
  -1   0  -4    0.38    0.08
  -1   0   4   -0.21    0.21
   1   0  -4   -0.14    0.11
   1   0   4    0.20    0.24
  -1   0  -5   -0.12    0.07
  -1   0  -5    0.11    0.14
   1   0   5   -0.12    0.29
  -1   0   5   -0.06    0.22
   1   0  -5   -0.08    0.07
   1   0  -5    0.01    0.11
   1   0  -6   -0.02    0.08
  -1   0  -6    0.02    0.08
   1   0  -7    0.08    0.09
  -1   0  -7    0.09    0.09
   1  -1   0   -0.01    0.03
  -1   1   0    0.01    0.01
   1   1   0   -0.01    0.00
   1  -1   0    0.00    0.01
  -1  -1   0    0.06    0.05
  -1   1  -1   39.45    2.88
   1  -1  -1   39.19    2.88
   1   1   1   39.82    2.88
  -1  -1   1   41.58    2.90
   1   1   1   39.80    3.87
  -1   1   1   40.47    2.88
   1  -1   1   41.76    3.84
  -1  -1  -1   40.55    2.88
   1  -1   1   38.50    2.88
  -1   1  -2  253.18   21.68
   1   1   2  221.40   21.72
  -1   1  -2  229.95   16.27
   1  -1  -2  222.37   16.27
   1  -1  -2  225.02   21.71
  -1  -1   2  224.09   16.28
   1   1   2  226.81   16.27
  -1   1   2  224.33   16.27
   1  -1   2  231.16   21.68
  -1  -1  -2  225.81   16.27
   1   1  -2  225.50   16.28
   1  -1   2  213.68   16.27
   1   1   3    0.90    0.11
   1  -1  -3    0.85    0.09
  -1   1  -3    0.93    0.13
   1  -1  -3    0.99    0.24
  -1  -1   3    0.60    0.20
   1   1   3    0.89    0.29
  -1   1  -3    0.88    0.11
  -1  -1  -3    1.06    0.22
  -1   1   3    0.60    0.26
  -1  -1  -3    0.87    0.09
   1   1  -3    0.77    0.11
   1   1  -3    1.00    0.11
  -1   1   3    0.90    0.12
   1  -1   3    0.86    0.17
   1   1   4   21.89    2.36
   1  -1  -4   22.60    1.71
  -1   1  -4   24.71    2.28
   1  -1  -4   27.01    2.32
  -1   1  -4   23.95    1.72
  -1   1   4   19.23    2.33
   1  -1   4   21.51    2.31
  -1  -1  -4   23.20    1.71
   1   1  -4   24.83    1.73
  -1  -1  -4   25.94    2.32
   1   1  -4   24.06    2.26
   1   1   5    4.64    0.67
  -1   1  -5    5.11    0.39
  -1   1  -5    5.52    0.51
   1  -1  -5    5.24    0.39
  -1  -1   5    3.79    0.54
   1  -1  -5    6.41    0.58
   1   1  -5    4.83    0.40
  -1  -1  -5    4.78    0.39
  -1   1   5    3.62    0.60
   1  -1   5    3.86    0.59
  -1   1  -6   15.41    1.10
   1   1   6   12.11    1.55
   1  -1  -6   15.75    1.10
  -1  -1  -6   15.09    1.09
   1   1  -6   14.34    1.10
  -1   1  -7    1.10    0.16
   1  -1  -7    1.01    0.14
  -1  -1  -7    1.02    0.14
   1   1  -7    1.02    0.15
  -1   2   0    7.55    0.53
  -1  -2   0    7.77    0.77
  -1  -2   0    7.41    0.40
   1   2   0    7.43    0.80
   1  -2   0    5.86    0.74
   1  -2   0    6.99    0.53
   1   2   0    7.18    0.40
  -1   2   0    7.27    0.40
  -1   2   0    7.06    0.75
  -1  -2   1    8.13    0.91
   1   2   1    9.41    0.66
   1   2   1    8.73    0.97
   1  -2  -1    7.66    0.94
  -1   2  -1    9.90    0.89
  -1   2  -1    8.97    0.67
   1   2   1    9.55    0.51
   1  -2  -1    9.56    0.51
   1  -2   1    8.52    0.90
  -1  -2  -1   10.32    0.99
  -1  -2  -1    9.52    0.51
   1   2  -1    7.94    0.91
  -1   2   1    9.30    0.51
  -1   2   1    7.57    0.94
  -1  -2   2    1.37    0.13
  -1   2  -2    0.96    0.12
   1  -2  -2    1.26    0.10
   1   2   2    1.18    0.11
   1  -2  -2    0.95    0.30
  -1  -2   2    0.98    0.17
   1   2   2    1.06    0.34
  -1  -2   2    1.39    0.17
   1   2  -2    1.03    0.14
  -1  -2  -2    1.34    0.28
  -1  -2  -2    1.11    0.11
   1  -2   2    1.42    0.16
   1  -2   2    0.99    0.13
  -1   2   2    0.89    0.30
  -1   2   2    1.28    0.12
   1  -2   2    1.43    0.17
  -1   2  -3    1.09    0.13
   1   2   3    1.09    0.35
   1  -2  -3    1.39    0.32
   1   2   3    1.17    0.12
   1  -2  -3    1.39    0.11
  -1  -2  -3    1.45    0.29
   1  -2   3    1.39    0.16
   1  -2   3    1.04    0.17
  -1   2   3    1.19    0.13
   1   2  -3    1.19    0.15
  -1  -2  -3    1.04    0.11
  -1   2   3    1.32    0.32
   1  -2  -4   11.05    0.84
  -1   2  -4   11.57    0.86
   1   2   4    9.78    1.26
   1  -2  -4   13.40    1.23
   1  -2   4   12.73    1.12
  -1   2   4    9.62    1.23
   1   2  -4   11.19    0.86
   1  -2   4   10.99    1.14
  -1  -2  -4   11.38    0.84
  -1   2   4   11.54    0.86
   1   2   5    2.81    0.57
   1  -2  -5    3.31    0.27
  -1   2  -5    3.29    0.29
   1   2  -5    3.52    0.31
   1  -2   5    3.60    0.37
  -1   2   5    3.18    0.51
   1  -2   5    2.89    0.43
  -1  -2  -5    3.25    0.27
  -1   2  -6    5.23    0.40
   1  -2  -6    4.88    0.38
   1   2   6    3.74    0.67
  -1   2   6    3.86    0.61
  -1  -2  -6    4.73    0.38
   1   2  -6    4.78    0.40
  -1   2  -7    5.27    0.46
   1   2  -7    5.50    0.46
  -1  -2  -7    5.50    0.43
   1   3   0    8.41    0.47
   1   3   0    8.17    0.92
  -1  -3   0    8.08    0.47
  -1  -3   0    8.30    0.91
  -1   3   0    8.68    0.62
  -1   3   0    8.76    0.47
   1  -3   0    7.89    0.62
  -1   3  -1   26.72    1.89
   1   3   1   28.40    2.60
   1  -3  -1   21.69    2.56
  -1  -3   1   22.04    2.54
  -1   3  -1   29.22    2.53
  -1  -3   1   26.33    1.91
   1  -3  -1   27.40    1.45
   1   3  -1   27.73    1.91
   1   3  -1   24.58    2.54
  -1   3   1   27.13    1.45
   1  -3   1   22.52    2.53
   1  -3   1   26.44    1.89
  -1   3   1   23.88    2.57
  -1  -3  -1   28.58    2.59
  -1  -3  -1   27.93    1.45
  -1   3  -2    6.24    0.49
  -1   3  -2    6.87    0.63
  -1  -3   2    5.70    0.52
   1  -3  -2    6.82    0.36
   1  -3  -2    6.46    0.46
   1   3   2    6.47    0.46
  -1  -3   2    5.05    0.66
   1  -3  -2    6.73    0.78
   1   3   2    5.42    0.77
  -1   3   2    6.20    0.77
   1   3  -2    6.06    0.63
   1   3  -2    6.33    0.51
  -1  -3  -2    6.49    0.46
   1  -3   2    5.95    0.65
  -1  -3  -2    6.14    0.36
  -1  -3  -2    7.27    0.81
  -1   3   2    6.16    0.46
   1   3   3   37.34    2.57
   1  -3  -3   35.20    1.99
   1  -3  -3   37.85    3.53
   1   3   3   32.88    3.54
  -1  -3   3   36.37    3.42
   1  -3  -3   36.27    2.57
   1   3  -3   34.97    2.60
   1  -3   3   35.36    3.44
  -1   3   3   35.35    2.57
  -1   3   3   33.54    3.52
  -1  -3  -3   35.05    1.99
   1  -3   3   35.99    3.43
  -1  -3  -3   37.07    2.57
   1  -3  -4    5.53    0.43
  -1   3  -4    5.97    0.47
   1   3   4    6.38    0.81
  -1  -3  -4    5.91    0.43
   1  -3   4    5.69    0.60
  -1   3   4    5.79    0.76
   1  -3   4    5.39    0.60
   1   3  -4    6.19    0.47
  -1   3   4    6.10    0.46
   1   3   5    0.60    0.44
  -1   3  -5    0.60    0.13
   1  -3  -5    0.78    0.09
  -1   3   5    0.52    0.37
   1  -3   5    0.61    0.19
  -1  -3  -5    0.78    0.09
   1   3  -5    0.60    0.14
   1   3   6    0.68    0.44
  -1   3  -6    1.51    0.19
   1  -3  -6    1.72    0.16
  -1  -3  -6    1.53    0.15
  -1   3   6    1.41    0.39
   1   3  -6    1.74    0.20
  -1   3  -7    0.76    0.14
   1   3  -7    0.46    0.14
   1  -4   0    9.28    0.69
  -1  -4   0    9.08    0.51
  -1   4   0    8.20    0.96
   1   4   0    9.20    1.03
  -1   4   0    9.19    0.51
  -1  -4   0    9.12    1.02
   1  -4   0    6.86    0.96
  -1   4   0   10.04    0.68
   1   4   0    9.24    0.51
  -1   4  -1    6.37    0.49
   1  -4  -1    6.92    0.36
  -1  -4   1    5.54    0.72
   1   4   1    7.17    0.82
   1  -4  -1    4.28    0.72
  -1   4  -1    6.03    0.69
  -1   4   1    6.05    0.36
  -1  -4  -1    6.33    0.79
   1   4  -1    6.23    0.72
   1  -4   1    5.00    0.71
   1  -4   1    6.47    0.50
  -1   4   1    5.91    0.76
   1   4  -1    7.56    0.54
  -1   4   1    7.38    0.49
  -1  -4  -1    6.51    0.36
  -1   4  -2   12.66    1.13
   1  -4  -2   11.92    0.64
   1   4   2   11.49    0.83
  -1   4  -2   12.36    0.86
   1   4   2   11.34    1.30
  -1  -4   2    9.02    1.16
   1  -4   2    9.36    1.15
   1   4  -2   12.04    1.14
   1   4  -2   11.95    0.88
  -1   4   2   10.97    1.26
  -1  -4  -2   10.99    0.64
  -1   4   2   11.77    0.82
  -1   4  -3    8.78    0.65
   1  -4  -3    8.98    0.62
  -1  -4   3    6.94    0.87
   1   4   3    8.50    0.62
   1   4   3    7.88    1.06
   1  -4  -3    8.44    0.48
  -1   4   3    8.37    0.62
  -1   4   3    7.42    0.98
   1  -4   3    7.07    0.87
   1   4  -3    8.91    0.67
  -1  -4  -3    8.88    0.62
   1  -4   3    9.15    0.84
  -1  -4  -3    8.69    0.48
  -1   4  -4    0.16    0.10
   1   4   4    0.22    0.07
   1  -4  -4    0.22    0.04
   1  -4  -4    0.13    0.05
   1   4   4    0.41    0.44
  -1  -4   4    0.35    0.08
   1   4  -4    0.19    0.13
  -1  -4  -4    0.22    0.05
  -1  -4  -4    0.32    0.06
  -1   4   4    0.24    0.08
   1  -4   4    0.24    0.11
   1  -4   4    0.18    0.17
  -1   4   4   -0.22    0.35
   1  -4  -5    0.92    0.10
   1  -4  -5    0.79    0.08
   1   4   5    1.10    0.48
  -1   4  -5    0.74    0.14
  -1  -4  -5    0.82    0.08
   1   4  -5    0.99    0.16
  -1   4   5    0.37    0.41
  -1  -4  -5    1.05    0.10
   1  -4   5    0.99    0.18
   1  -4  -6    0.23    0.05
  -1   4  -6    0.17    0.11
   1   4   6    0.22    0.40
  -1   4   6    0.20    0.36
  -1  -4  -6    0.25    0.05
   1   4  -6    0.07    0.11
  -1  -4  -6    0.25    0.07
  -1   4  -7    0.00    0.12
   1  -4  -7    0.03    0.05
  -1  -4  -7   -0.02    0.05
   1   4  -7    0.13    0.12
  -1   5   0   18.86    1.23
   1   5   0   16.76    1.72
   1  -5   0   13.70    1.68
   1  -5   0   15.83    1.23
   1   5   0   19.93    1.26
  -1   5   0   17.05    0.93
  -1  -5   0   13.01    1.69
   1   5   0   17.06    0.93
  -1   5   0   15.72    1.69
  -1  -5   1    2.19    0.42
  -1   5  -1    3.57    0.30
   1   5   1    3.36    0.56
  -1   5  -1    2.71    0.41
   1  -5  -1    3.07    0.18
  -1  -5  -1    3.25    0.18
   1   5  -1    3.63    0.32
   1  -5   1    2.54    0.44
  -1   5   1    3.33    0.51
   1   5  -1    2.62    0.46
   1  -5   1    2.47    0.29
  -1   5   1    3.78    0.28
  -1   5  -2    9.74    0.74
   1   5   2   10.12    0.71
   1  -5  -2   10.25    0.55
   1   5   2    9.68    1.16
  -1   5  -2   10.54    0.99
  -1  -5   2    7.38    1.03
   1   5  -2   10.78    0.77
  -1  -5  -2    9.39    0.55
   1  -5   2    7.51    1.03
  -1   5   2    9.87    1.12
  -1   5   2   10.02    0.70
   1   5  -2    9.98    1.01
  -1  -5   3    0.19    0.22
   1  -5  -3    0.45    0.05
   1   5   3    0.43    0.06
  -1   5  -3    0.22    0.11
   1   5   3   -0.30    0.42
  -1   5  -3    0.30    0.11
   1   5  -3    0.40    0.14
  -1   5   3    0.39    0.37
  -1  -5  -3    0.28    0.04
   1   5  -3    0.61    0.12
   1  -5   3    0.32    0.22
  -1   5   3    0.45    0.05
   1   5   4    1.52    0.56
  -1   5  -4    1.54    0.21
   1   5   4    1.80    0.17
  -1  -5   4    1.73    0.22
   1  -5  -4    1.92    0.12
   1  -5  -4    2.04    0.15
   1  -5   4    1.81    0.23
  -1   5   4    1.65    0.52
   1   5  -4    1.92    0.23
  -1  -5  -4    1.54    0.12
  -1   5   4    2.17    0.18
   1  -5   4    1.26    0.31
  -1  -5  -4    1.76    0.16
  -1   5  -5    1.00    0.17
   1   5   5    0.76    0.50
   1  -5  -5    1.25    0.12
   1  -5  -5    1.14    0.09
  -1  -5  -5    1.25    0.12
  -1   5   5    1.03    0.45
   1   5  -5    1.06    0.18
   1  -5   5    1.27    0.18
  -1  -5  -5    1.04    0.09
  -1   5  -6    0.93    0.16
   1  -5  -6    0.87    0.08
   1   5   6    0.93    0.50
  -1  -5  -6    0.59    0.08
  -1   5   6    0.74    0.41
   1   5  -6    0.84    0.17
  -1   5  -7    1.47    0.20
   1  -5  -7    1.05    0.10
   1   5  -7    1.29    0.20
  -1  -5  -7    0.97    0.10
  -1   6   0    5.94    0.75
  -1   6   0    6.08    0.49
   1   6   0    5.41    0.80
   1   6   0    6.62    0.53
   1  -6  -1   35.93    2.13
  -1   6  -1   36.85    3.74
  -1   6  -1   41.33    2.79
   1   6   1   34.71    3.80
  -1  -6  -1   39.28    2.13
   1   6  -1   36.05    3.76
  -1   6   1   32.70    3.78
  -1   6   1   42.91    2.78
   1   6  -1   43.06    2.81
   1   6   2    3.51    0.63
  -1  -6   2    2.18    0.44
  -1   6  -2    3.29    0.29
  -1   6  -2    2.97    0.39
   1  -6  -2    2.98    0.18
   1   6   2    2.79    0.22
  -1  -6  -2    2.56    0.17
  -1   6   2    2.92    0.21
   1   6  -2    2.44    0.41
  -1   6   2    2.57    0.56
   1   6  -2    3.09    0.31
   1   6   3    8.41    1.05
  -1   6  -3    8.38    0.76
   1   6   3    6.78    0.54
  -1  -6   3    5.24    0.80
  -1   6  -3    8.33    0.60
   1  -6  -3    7.15    0.42
   1   6  -3    7.95    0.61
  -1   6   3    8.25    1.01
  -1   6   3    7.51    0.53
  -1  -6  -3    6.88    0.42
   1   6  -3    7.77    0.76
  -1  -6   4    0.14    0.22
  -1  -6   4    0.30    0.09
  -1   6  -4    0.30    0.13
   1  -6  -4    0.25    0.05
   1   6   4    0.38    0.07
   1   6   4    0.78    0.52
  -1   6   4    0.11    0.42
   1  -6   4    0.38    0.11
   1  -6   4    0.09    0.28
  -1  -6  -4    0.38    0.06
   1   6  -4    0.46    0.15
  -1   6  -5    1.50    0.20
   1   6   5    1.32    0.54
   1  -6  -5    1.45    0.11
  -1  -6  -5    1.54    0.12
  -1   6   5    1.31    0.49
   1   6  -5    1.58    0.22
   1  -6  -6    0.23    0.06
   1   6   6    0.17    0.49
  -1   6  -6    0.35    0.14
  -1   6   6    0.51    0.42
  -1  -6  -6    0.25    0.06
   1   6  -6    0.33    0.14
   1  -6  -7   -0.05    0.05
  -1   6  -7    0.11    0.15
  -1  -6  -7    0.12    0.06
   1   6  -7   -0.04    0.13
  -1   7   0    0.47    0.35
   1   7   0    0.43    0.40
   1   7   0    0.85    0.20
  -1   7   0    0.67    0.15
  -1   7  -1   40.58    4.03
   1   7   1   38.25    4.10
  -1   7  -1   44.34    3.00
   1  -7  -1   39.88    2.29
  -1   7   1   34.68    4.06
  -1  -7  -1   41.50    2.29
   1   7  -1   44.80    3.02
  -1   7   1   46.35    2.99
   1   7  -1   37.62    4.05
  -1   7  -2    0.17    0.13
   1   7   2    0.13    0.05
   1  -7  -2    0.29    0.05
  -1   7  -2    0.52    0.23
   1   7   2    0.15    0.47
  -1  -7  -2    0.23    0.04
  -1   7   2    0.47    0.43
   1   7  -2    0.40    0.17
   1   7  -2   -0.01    0.26
  -1   7   2    0.15    0.12
  -1   7  -3   12.69    0.98
   1   7   3   12.05    0.93
  -1   7  -3   14.04    1.28
   1  -7  -3   12.73    0.72
   1   7   3   12.27    1.55
  -1   7   3   11.57    1.46
   1   7  -3   12.64    1.00
  -1  -7  -3   12.81    0.72
   1   7  -3   13.10    1.29
   1   7   4    3.02    0.68
  -1   7  -4    3.43    0.31
   1  -7  -4    2.97    0.19
   1   7  -4    2.90    0.33
  -1   7   4    2.29    0.66
   1  -7   4    2.98    0.34
   1   7  -4    2.82    0.32
  -1  -7  -4    2.67    0.18
   1  -7  -5    0.93    0.09
  -1   7  -5    1.05    0.18
   1   7   5    0.73    0.54
   1   7  -5    1.32    0.20
  -1  -7  -5    1.05    0.09
  -1   7   5    0.45    0.48
   1   7   6    0.79    0.55
   1  -7  -6    1.18    0.11
  -1   7  -6    1.55    0.22
  -1  -7  -6    1.53    0.12
   1   7  -6    1.69    0.23
  -1   7   6    1.46    0.53
  -1   7  -7   -0.01    0.13
   1  -7  -7   -0.03    0.06
   1   7  -7    0.25    0.16
  -1  -7  -7    0.07    0.06
   1   8   0    1.71    0.27
   1   8   0    1.40    0.49
  -1   8   0    1.87    0.22
  -1   8   0    1.75    0.48
  -1   8  -1    1.47    0.40
   1   8   1    1.76    0.55
  -1   8  -1    1.91    0.24
   1  -8  -1    1.60    0.12
   1   8   1    2.31    0.28
  -1  -8  -1    1.93    0.13
   1   8  -1    1.89    0.47
   1   8  -1    2.06    0.27
  -1   8   1    1.87    0.22
  -1   8   1    1.48    0.48
  -1   8  -2    2.62    0.29
   1   8   2    2.20    0.64
   1  -8  -2    3.00    0.18
  -1   8  -2    2.60    0.44
   1   8  -2    2.56    0.47
  -1  -8  -2    2.25    0.17
  -1   8   2    2.68    0.65
   1   8  -2    3.04    0.34
  -1   8   2    3.43    0.28
   1  -8  -3   12.05    0.71
  -1   8  -3   13.00    1.28
   1   8   3   11.45    0.91
   1   8   3   10.61    1.50
  -1   8  -3   12.99    0.97
   1   8  -3   13.37    0.99
  -1   8   3   11.33    1.47
  -1   8   3   14.76    0.94
  -1  -8  -3   11.66    0.71
   1   8  -3   13.38    1.29
  -1   8  -4    2.32    0.30
   1   8   4    1.15    0.60
  -1   8  -4    2.10    0.27
   1  -8  -4    2.27    0.15
   1   8  -4    2.56    0.30
   1   8  -4    2.13    0.28
  -1  -8  -4    2.24    0.15
  -1   8   4    2.16    0.60
  -1   8  -5    0.85    0.18
   1   8   5    0.92    0.58
   1  -8  -5    0.86    0.09
   1   8  -5    1.00    0.20
  -1   8   5    0.48    0.51
  -1  -8  -5    0.79    0.08
   1  -8  -6    0.37    0.06
   1   8   6    0.00    0.53
  -1   8  -6    0.49    0.16
  -1   8   6    0.79    0.52
   1   8  -6    0.76    0.19
  -1  -8  -6    0.41    0.07
  -1   9   0   11.05    1.37
  -1   9   0   13.08    0.94
   1   9   0    9.46    1.42
   1   9   0   12.78    0.98
  -1   9  -1    3.57    0.61
   1  -9  -1    3.91    0.24
   1   9   1    2.39    0.71
   1   9   1    4.97    0.43
  -1   9  -1    4.65    0.41
   1   9  -1    4.85    0.44
  -1   9   1    4.21    0.39
  -1   9   1    3.43    0.69
   1   9  -1    4.24    0.66
  -1  -9  -1    3.50    0.24
   1   9   2    1.93    0.64
  -1   9  -2    2.79    0.46
  -1   9  -2    2.12    0.29
   1  -9  -2    2.34    0.17
   1   9  -2    2.69    0.50
  -1   9   2    1.65    0.63
  -1   9   2    3.26    0.28
   1   9  -2    3.46    0.35
  -1  -9  -2    2.60    0.17
  -1   9  -3    4.36    0.44
   1   9   3    4.24    0.90
  -1   9  -3    5.03    0.59
   1  -9  -3    4.52    0.28
  -1  -9  -3    4.51    0.28
  -1   9   3    5.47    0.40
   1   9  -3    4.78    0.62
   1   9  -3    5.20    0.47
  -1   9   3    3.97    0.85
   1   9   4    1.28    0.58
  -1   9  -4    1.22    0.20
  -1   9  -4    1.09    0.21
   1  -9  -4    0.86    0.08
   1   9  -4    1.16    0.22
  -1  -9  -4    0.77    0.08
   1   9  -4    1.11    0.22
  -1   9   4    1.09    0.58
  -1   9  -5    0.16    0.15
   1   9   5   -0.03    0.51
   1  -9  -5    0.09    0.05
  -1  -9  -5    0.08    0.05
  -1   9   5    0.34    0.54
   1   9  -5    0.04    0.15
   1   9   6    0.05    0.56
   1  -9  -6    0.02    0.05
  -1   9  -6    0.04    0.15
   1   9  -6    0.21    0.17
  -1  -9  -6    0.00    0.05
  -1   9   6    0.80    0.55
   1  10   0    0.65    0.25
  -1  10   0    0.72    0.46
   1  10   0    0.23    0.50
  -1  10   0    1.31    0.21
  -1  10  -1    2.37    0.28
  -1  10  -1    1.91    0.50
   1  10   1    2.12    0.65
   1  10   1    2.45    0.32
  -1  10   1    2.17    0.26
   1  10  -1    1.93    0.32
  -1  10   1    2.19    0.60
   1  10  -1    2.40    0.59
  -1 -10  -1    1.97    0.15
  -1  10  -2   -0.07    0.17
  -1  10  -2    0.21    0.33
   1  10   2    0.17    0.21
   1 -10  -2    0.28    0.06
   1  10   2    0.58    0.60
   1  10  -2    0.18    0.38
  -1 -10  -2    0.39    0.06
  -1  10   2    0.37    0.15
   1  10  -2    0.38    0.20
  -1  10   2   -0.18    0.54
  -1  10  -3    9.75    0.73
   1 -10  -3    8.11    0.49
  -1  10  -3    8.69    0.95
   1  10   3    8.42    1.26
   1  10  -3    9.05    0.73
   1  10  -3    8.95    0.98
  -1 -10  -3    8.44    0.50
  -1  10   3    6.54    1.15
   1 -10  -4    0.43    0.07
  -1  10  -4    0.69    0.18
  -1  10  -4    0.61    0.20
   1  10   4   -0.13    0.56
  -1  10   4    0.49    0.58
   1  10  -4    0.46    0.19
  -1 -10  -4    0.50    0.07
   1  10   5   -0.10    0.60
  -1  10  -5   -0.12    0.15
   1 -10  -5   -0.03    0.05
  -1 -10  -5   -0.01    0.05
   1  10  -5   -0.17    0.16
  -1  10   5   -0.17    0.57
  -1  10  -6    0.12    0.18
   1 -10  -6    0.14    0.06
   1  10   6    0.31    0.61
  -1 -10  -6    0.28    0.07
   1  10  -6    0.17    0.18
  -1  10   6    0.36    0.57
  -1  11   0    0.30    0.18
   1  11   0    0.19    0.22
  -1  11   0   -0.46    0.41
   1  11   0    0.70    0.52
   1  11   1    0.03    0.19
  -1  11  -1   -0.03    0.16
   1  11   1    0.16    0.50
  -1  11  -1    0.08    0.40
  -1  11   1   -0.01    0.15
  -1  11   1    0.76    0.50
   1  11  -1   -0.09    0.44
   1  11  -1    0.17    0.19
   1  11   2    0.44    0.55
   1 -11  -2    0.26    0.06
  -1  11  -2   -0.23    0.30
  -1  11  -2    0.09    0.16
   1  11   2    0.18    0.20
  -1  11   2   -0.50    0.47
   1  11  -2    0.42    0.21
   1  11  -2    0.48    0.40
  -1  11   2    0.14    0.14
  -1 -11  -2    0.12    0.06
  -1  11  -3    6.05    0.52
  -1  11  -3    6.19    0.69
   1 -11  -3    4.78    0.32
   1  11   3    4.64    0.94
   1  11  -3    6.04    0.53
   1  11  -3    5.63    0.72
  -1  11   3    5.07    0.96
  -1 -11  -3    5.01    0.32
  -1  11  -4    1.38    0.28
  -1  11  -4    1.34    0.24
   1  11   4    1.59    0.74
   1 -11  -4    1.33    0.12
   1  11  -4    1.90    0.29
  -1 -11  -4    1.41    0.12
  -1  11   4    0.49    0.60
   1 -11  -5    0.61    0.08
  -1  11  -5    0.69    0.20
   1  11   5    0.22    0.66
  -1 -11  -5    0.75    0.09
   1  11  -5    0.71    0.22
  -1  11   5    0.78    0.61
   1  12   0    3.83    0.84
  -1  12   0    5.48    0.48
   1  12   0    5.80    0.54
  -1  12   0    4.17    0.83
  -1  12  -1    1.49    0.24
  -1  12  -1    1.51    0.50
   1  12   1    1.16    0.26
   1  12   1    1.06    0.60
   1  12  -1    0.66    0.52
  -1  12   1    1.29    0.56
  -1  12   1    1.71    0.23
   1  12  -1    1.48    0.27
   1  12   2    1.90    0.67
  -1  12  -2    1.88    0.45
  -1  12  -2    1.72    0.26
   1  12   2    1.80    0.28
   1 -12  -2    1.31    0.11
   1  12  -2    2.06    0.30
   1  12  -2    1.12    0.47
  -1 -12  -2    1.08    0.11
  -1  12   2    1.56    0.66
   1  12   3    0.63    0.62
   1 -12  -3    0.34    0.07
  -1  12  -3    0.71    0.21
  -1  12  -3    0.27    0.32
   1  12  -3    0.82    0.36
  -1  12   3    0.29    0.59
  -1 -12  -3    0.44    0.08
   1  12  -3    0.89    0.23
   1 -12  -4    2.32    0.17
   1  12   4    1.75    0.75
  -1  12  -4    3.17    0.35
   1  12  -4    2.95    0.36
  -1 -12  -4    2.18    0.17
  -1  12   4    2.27    0.81
   1  12   5    0.46    0.70
  -1  12   5   -0.98    0.53
   1  13   0    4.94    0.50
   1  13   0    3.85    0.83
  -1  13   0    4.60    0.45
  -1  13   0    3.70    0.81
  -1  13  -1    2.69    0.33
  -1  13  -1    1.54    0.56
   1  13   1    2.82    0.36
   1  13   1    2.04    0.75
  -1  13   1    2.55    0.30
   1  13  -1    2.22    0.65
   1  13  -1    2.67    0.37
  -1  13   1    2.42    0.73
  -1  13  -2    1.80    0.50
  -1  13  -2    2.35    0.30
   1  13   2    0.57    0.71
   1  13  -2    1.13    0.52
  -1  13   2    1.08    0.63
   1  13  -2    1.55    0.30
  -1 -13  -2    1.26    0.12
   1 -13  -3   -0.08    0.06
  -1  13  -3   -0.03    0.30
  -1  13  -3    0.08    0.19
   1  13   3    0.48    0.69
  -1  13   3    0.03    0.65
   1  13  -3    0.57    0.36
  -1 -13  -3   -0.07    0.06
   1  13  -3    0.22    0.22
   1 -13  -4    0.28    0.08
  -1  13  -4    0.30    0.22
   1  13   4    0.53    0.70
  -1 -13  -4    0.20    0.07
   1  13  -4    0.80    0.24
  -1  13   4    0.03    0.62
  -1  14   0    0.40    0.57
   1  14   0    0.82    0.26
  -1  14   0    0.40    0.20
   1  14   0    0.61    0.62
  -1  14  -1    0.93    0.23
  -1  14  -1    0.29    0.51
   1  14   1    0.71    0.64
   1  14   1    0.86    0.25
   1  14  -1    0.91    0.59
  -1  14   1    0.40    0.55
   1  14  -1    0.98    0.26
  -1  14  -2    0.98    0.48
   1  14   2    0.72    0.67
  -1  14  -2    1.24    0.26
  -1  14   2    1.56    0.72
   1  14  -2    1.15    0.53
   1  14  -2    1.39    0.30
  -1  14  -3    0.25    0.20
  -1  14  -3   -0.22    0.35
   1  14   3    0.06    0.68
   1 -14  -3   -0.21    0.06
   1  14  -3    0.31    0.39
  -1  14   3   -0.48    0.59
  -1 -14  -3   -0.12    0.06
   1  14  -3   -0.31    0.21
   1  15   0    0.61    0.24
  -1  15   0   -0.10    0.56
   1  15   0   -0.08    0.60
  -1  15  -1   -0.50    0.44
  -1  15  -1   -0.26    0.17
   1  15   1    0.61    0.64
  -1  15   1   -0.37    0.59
   1  15  -1    0.41    0.56
   1  15  -1   -0.02    0.21
  -1  15  -2    1.37    0.51
  -1  15  -2    0.87    0.25
   1  15   2    0.95    0.72
   1  15  -2    0.93    0.53
  -1  15   2    0.24    0.64
   1  15  -2    0.82    0.26
   2   0   0   21.58    2.03
  -2   0   0   20.74    1.52
   2   0   1  136.09   10.20
   2   0   1  142.37   13.61
  -2   0  -1  137.61   10.20
   2   0  -1  136.18   13.60
  -2   0   1  143.37   13.60
  -2   0  -1  158.84   13.61
   2   0  -2   87.87    5.97
   2   0  -2   77.86    7.95
  -2   0   2   84.31    5.98
  -2   0   2   77.38    7.94
   2   0   2   83.72    5.96
  -2   0  -2   86.44    5.96
   2   0   2   84.02    7.96
   2   0  -3   37.32    2.87
  -2   0  -3   38.67    2.87
   2   0   3   36.87    3.85
  -2   0   3   38.89    2.89
  -2   0  -3   44.68    3.84
   2   0  -3   42.05    3.82
   2   0  -4   24.86    1.89
  -2   0  -4   28.42    2.54
   2   0   4   23.06    2.56
   2   0  -4   28.25    2.52
  -2   0  -4   25.25    1.89
   2   0   5    6.05    0.78
  -2   0  -5    7.06    0.51
  -2   0   5    5.64    0.69
   2   0  -5    7.11    0.51
   2   0  -6    6.23    0.48
   2   0   6    5.30    0.75
  -2   0  -6    6.18    0.48
  -2   0  -7    0.85    0.14
   2   0  -7    0.92    0.14
   2   1   0   71.31    6.49
  -2   1   0   66.64    4.85
  -2  -1   0   66.12    3.74
  -2  -1   0   73.85    6.49
   2  -1   0   65.43    4.85
   2  -1   0   65.51    6.48
   2   1   0   65.68    3.74
   2  -1  -1   60.39    3.46
   2   1   1   63.34    6.00
  -2   1  -1   66.72    5.98
  -2  -1   1   65.75    5.97
   2   1   1   63.00    4.48
  -2   1  -1   60.93    4.48
   2  -1   1   61.25    4.48
  -2   1   1   58.13    5.98
  -2  -1  -1   61.29    4.48
   2  -1   1   61.77    5.98
   2   1  -1   64.61    5.98
  -2  -1   2   50.53    3.55
   2  -1  -2   41.31    4.73
   2   1   2   51.10    3.53
   2   1   2   48.56    4.74
  -2   1  -2   55.69    4.71
   2  -1  -2   50.23    3.53
   2   1  -2   50.06    3.55
  -2   1   2   51.15    3.54
  -2   1   2   41.58    4.72
   2  -1   2   47.07    3.53
  -2  -1  -2   49.92    3.53
   2  -1   2   51.42    4.71
   2   1   3    8.31    0.64
   2   1   3    8.41    0.93
   2  -1  -3    8.28    0.91
  -2   1  -3    9.33    0.85
   2  -1  -3    8.71    0.63
  -2   1  -3    8.05    0.64
  -2   1   3    9.13    0.66
  -2   1   3    7.29    0.88
   2  -1   3    8.26    0.87
  -2  -1  -3   10.47    0.90
  -2  -1  -3    8.47    0.63
   2   1  -3    8.34    0.65
  -2   1  -4    4.70    0.35
   2   1   4    4.13    0.58
   2  -1  -4    3.94    0.34
   2  -1  -4    5.24    0.54
  -2   1  -4    4.73    0.47
  -2  -1  -4    4.08    0.34
  -2   1   4    3.70    0.51
   2  -1   4    3.95    0.51
   2   1  -4    4.66    0.36
  -2   1  -5    0.88    0.13
   2   1   5    0.79    0.37
   2  -1  -5    0.79    0.11
  -2   1  -5    1.19    0.17
   2   1  -5    0.72    0.13
  -2  -1  -5    1.06    0.12
   2  -1   5    0.98    0.28
  -2   1   5    0.51    0.25
   2   1   6    0.30    0.36
   2  -1  -6    0.84    0.11
  -2   1  -6    0.40    0.11
  -2  -1  -6    0.60    0.10
   2   1  -6    0.56    0.12
   2  -1  -7    0.77    0.13
  -2   1  -7    0.87    0.15
  -2  -1  -7    1.03    0.14
   2   1  -7    0.74    0.14
  -2   2   0    4.69    0.34
   2  -2   0    4.33    0.50
  -2   2   0    4.64    0.26
   2  -2   0    4.40    0.34
  -2  -2   0    5.32    0.55
   2   2   0    4.41    0.57
  -2   2   0    4.56    0.49
   2   2   0    4.69    0.26
  -2  -2   0    4.85    0.26
   2   2   1    1.02    0.28
  -2  -2   1    1.10    0.20
   2   2   1    1.12    0.10
  -2   2  -1    1.35    0.16
  -2   2  -1    1.04    0.11
   2  -2  -1    0.88    0.23
   2  -2  -1    1.12    0.07
  -2  -2  -1    0.94    0.26
  -2   2   1    1.15    0.07
  -2   2   1    1.04    0.24
   2  -2   1    1.05    0.17
  -2  -2  -1    1.18    0.07
   2   2  -1    0.82    0.22
   2  -2   1    1.02    0.11
   2   2  -1    1.03    0.17
   2   2   2   20.75    2.22
  -2  -2   2   22.63    1.65
   2  -2  -2   21.59    1.60
   2  -2  -2   22.87    1.24
   2   2   2   22.53    1.61
  -2   2  -2   22.73    1.62
   2  -2  -2   18.30    2.19
  -2  -2  -2   23.15    1.61
   2  -2   2   23.43    2.15
   2   2  -2   24.56    1.64
   2  -2   2   23.05    2.15
  -2   2   2   18.70    2.18
  -2   2   2   23.92    1.61
   2   2   3    5.90    0.80
   2   2   3    6.04    0.49
   2  -2  -3    5.49    0.77
  -2   2  -3    5.77    0.50
   2  -2  -3    6.60    0.48
   2  -2   3    6.29    0.66
   2   2  -3    7.15    0.52
   2  -2   3    7.60    0.66
  -2  -2  -3    8.11    0.77
  -2  -2  -3    6.41    0.49
  -2   2   3    7.07    0.51
  -2   2   3    6.08    0.74
   2   2   4    6.43    0.82
  -2   2  -4    6.58    0.50
   2  -2  -4    6.65    0.48
   2  -2  -4    6.59    0.79
   2   2  -4    5.78    0.51
  -2  -2  -4    6.77    0.48
  -2   2   4    6.88    0.52
   2  -2   4    5.74    0.67
  -2   2   4    5.50    0.75
   2   2   5    0.79    0.40
   2  -2  -5    0.80    0.10
  -2   2  -5    0.63    0.12
  -2  -2  -5    0.50    0.09
   2   2  -5    0.49    0.12
   2  -2   5    0.84    0.23
   2  -2   5    0.83    0.15
  -2   2   5    0.53    0.29
  -2   2  -6    5.92    0.45
   2  -2  -6    5.49    0.42
   2   2   6    4.38    0.74
   2   2  -6    5.59    0.45
  -2  -2  -6    5.04    0.42
  -2   2  -7    1.28    0.19
   2   2  -7    1.59    0.19
  -2  -2  -7    1.40    0.16
   2  -3   0    3.53    0.30
  -2  -3   0    3.76    0.50
  -2   3   0    3.72    0.47
  -2   3   0    3.88    0.30
   2   3   0    4.02    0.53
  -2  -3   0    4.18    0.22
   2  -3   0    3.10    0.47
  -2   3   0    4.06    0.22
   2   3   0    3.86    0.22
  -2   3  -1   36.11    3.25
   2  -3  -1   28.97    3.29
  -2   3  -1   34.09    2.44
   2   3   1   34.94    1.87
   2  -3  -1   37.08    1.87
   2   3   1   34.64    2.43
   2   3   1   32.37    3.31
  -2  -3   1   35.53    3.28
  -2  -3  -1   35.57    1.87
  -2   3   1   29.07    3.28
  -2  -3  -1   38.37    3.32
   2   3  -1   34.66    2.46
   2   3  -1   31.96    3.28
   2  -3   1   32.92    2.44
   2  -3   1   29.39    3.25
  -2   3   1   33.21    1.87
   2   3   2   15.75    1.15
   2  -3  -2   16.03    0.89
   2   3   2   15.56    1.65
   2  -3  -2   12.85    1.62
  -2  -3   2   16.90    1.56
  -2  -3  -2   16.64    1.15
   2  -3   2   15.00    1.55
  -2  -3  -2   19.31    1.67
   2  -3   2   17.27    1.54
  -2   3   2   14.69    1.60
  -2  -3  -2   16.41    0.89
   2   3  -2   14.19    1.54
   2   3  -2   15.63    1.19
   2  -3  -3    0.50    0.05
   2   3   3    0.65    0.36
   2  -3  -3    0.14    0.31
   2   3   3    0.48    0.07
  -2   3  -3    0.66    0.10
   2  -3  -3    0.55    0.06
  -2   3   3    0.51    0.09
  -2  -3  -3    0.56    0.07
   2  -3   3    0.75    0.14
   2  -3   3    0.51    0.12
  -2   3   3    0.45    0.30
   2   3  -3    0.56    0.13
   2  -3  -4    4.31    0.33
   2   3   4    4.04    0.67
  -2   3  -4    5.06    0.38
  -2   3   4    4.03    0.60
   2  -3   4    4.01    0.48
   2  -3   4    4.82    0.49
  -2  -3  -4    4.33    0.34
  -2   3   4    4.76    0.39
   2   3  -4    4.37    0.39
   2  -3  -5    0.84    0.09
   2   3   5    0.55    0.44
  -2   3  -5    0.68    0.13
  -2  -3  -5    0.77    0.10
  -2   3   5    0.63    0.35
   2  -3   5    0.72    0.19
   2   3  -5    0.80    0.16
   2   3   6    0.47    0.42
  -2   3  -6    0.48    0.12
   2  -3  -6    0.77    0.09
  -2  -3  -6    0.51    0.09
  -2   3   6    0.48    0.29
   2   3  -6    0.77    0.15
  -2   3  -7    0.20    0.12
   2  -3  -7    0.31    0.06
   2   3  -7    0.15    0.11
   2  -4   0    6.28    0.85
   2  -4   0    7.60    0.59
  -2  -4   0    8.08    0.44
  -2   4   0    7.71    0.83
   2   4   0    7.96    0.44
  -2   4   0    7.97    0.44
   2   4   0    7.29    0.90
  -2   4   0    8.10    0.58
  -2  -4   0    7.20    0.92
   2  -4  -1    3.30    0.55
   2  -4  -1    4.64    0.26
  -2   4  -1    4.81    0.50
  -2   4  -1    4.90    0.35
   2   4   1    4.43    0.26
   2   4   1    3.24    0.60
  -2  -4   1    4.25    0.56
  -2   4   1    4.43    0.33
   2  -4   1    4.47    0.37
  -2  -4  -1    4.77    0.63
  -2  -4  -1    4.83    0.26
   2   4  -1    4.00    0.56
  -2   4   1    4.42    0.26
   2  -4   1    3.91    0.54
  -2   4   1    4.39    0.57
   2  -4  -2    3.28    0.19
  -2   4  -2    3.60    0.36
   2   4   2    3.18    0.25
  -2  -4   2    3.10    0.42
  -2   4  -2    3.30    0.28
   2   4   2    3.03    0.58
   2   4  -2    3.21    0.32
   2   4  -2    2.82    0.39
  -2   4   2    3.21    0.49
  -2  -4  -2    3.20    0.19
   2  -4   2    3.28    0.40
   2   4   3   12.98    1.41
  -2  -4   3   11.91    1.23
   2   4   3   12.79    0.91
   2  -4  -3   11.96    0.70
   2  -4  -3   12.59    0.90
  -2   4  -3   11.33    0.93
  -2  -4  -3   12.21    0.70
  -2   4   3   11.11    1.34
   2  -4   3   11.64    1.24
   2  -4   3   12.78    1.22
  -2   4   3   13.28    0.91
  -2  -4  -3   12.66    0.91
   2   4  -3   12.88    1.20
   2   4  -3   14.05    0.96
  -2   4  -4    0.20    0.10
   2   4   4   -0.07    0.41
   2  -4  -4    0.20    0.04
   2  -4  -4    0.16    0.04
  -2   4   4    0.07    0.10
  -2  -4  -4    0.17    0.04
   2   4  -4    0.09    0.13
  -2  -4  -4    0.06    0.05
   2  -4   4   -0.03    0.16
  -2   4   4    0.08    0.33
   2  -4   4   -0.01    0.11
   2  -4  -5    1.42    0.13
   2  -4  -5    1.26    0.10
  -2   4  -5    1.67    0.19
   2   4   5    1.07    0.48
   2  -4   5    1.50    0.22
  -2   4   5    1.35    0.41
   2   4  -5    1.35    0.20
  -2  -4  -5    1.41    0.11
  -2  -4  -5    1.19    0.13
   2   4   6    0.41    0.45
   2  -4  -6    1.03    0.09
  -2   4  -6    1.14    0.16
  -2  -4  -6    0.87    0.09
   2   4  -6    1.07    0.18
  -2   4   6    0.75    0.36
  -2  -4  -6    1.28    0.12
  -2   4  -7    0.70    0.16
   2  -4  -7    1.08    0.10
   2   4  -7    0.96    0.18
  -2  -4  -7    0.96    0.10
  -2  -5   0   16.33    1.74
   2  -5   0   16.51    1.25
  -2  -5   0   17.59    0.94
   2   5   0   16.47    0.94
  -2   5   0   17.61    1.24
   2   5   0   16.58    1.78
   2  -5  -1   36.07    1.93
   2   5   1   34.52    3.46
  -2  -5   1   30.19    3.40
  -2   5  -1   35.97    2.52
  -2   5  -1   36.06    3.38
   2   5  -1   39.09    2.56
   2   5  -1   32.50    3.41
  -2  -5  -1   35.30    1.93
  -2   5   1   31.97    3.42
  -2   5   1   37.10    2.50
   2  -5   1   31.84    2.52
  -2   5  -2    8.15    0.73
   2   5   2    8.14    0.94
   2   5   2    6.97    0.52
  -2   5  -2    7.53    0.55
   2  -5  -2    6.79    0.40
  -2  -5   2    6.21    0.81
  -2   5   2    6.06    0.84
  -2  -5  -2    7.32    0.40
   2   5  -2    6.69    0.77
   2  -5   2    5.76    0.77
   2   5  -2    7.04    0.59
   2   5   3   13.28    1.63
   2   5   3   15.32    1.09
  -2   5  -3   14.70    1.12
   2  -5  -3   15.59    0.84
  -2  -5   3   13.89    1.50
   2   5  -3   16.09    1.46
  -2  -5  -3   15.02    0.84
  -2   5   3   13.79    1.58
   2  -5   3   12.38    1.50
   2  -5   3   16.79    1.46
   2   5   4    3.82    0.72
   2  -5  -4    4.04    0.24
  -2   5  -4    4.13    0.36
   2   5  -4    4.19    0.38
  -2  -5  -4    3.90    0.24
   2  -5   4    4.05    0.53
   2  -5   4    3.73    0.43
  -2   5   4    3.85    0.64
  -2  -5  -4    4.01    0.31
   2  -5  -5    0.20    0.05
  -2   5  -5    0.18    0.11
   2   5   5   -0.44    0.40
  -2   5   5    0.19    0.37
   2  -5   5    0.39    0.13
   2   5  -5    0.16    0.13
  -2  -5  -5    0.19    0.05
  -2  -5  -5    0.22    0.07
   2   5   6    2.14    0.59
   2  -5  -6    1.84    0.14
  -2   5  -6    2.07    0.24
  -2   5   6    1.73    0.46
   2   5  -6    2.40    0.26
  -2  -5  -6    2.13    0.19
  -2  -5  -6    2.05    0.15
   2  -5  -7    0.39    0.07
  -2   5  -7    0.51    0.14
  -2  -5  -7    0.38    0.07
   2   5  -7    0.23    0.15
   2  -6   0   38.85    3.03
   2   6   0   41.41    4.14
  -2   6   0   45.69    3.02
  -2   6   0   40.91    4.09
   2  -6  -1   11.59    0.66
  -2   6  -1   12.41    0.88
   2   6   1   10.73    1.34
  -2   6  -1   11.70    1.23
   2   6  -1   11.00    1.29
  -2  -6  -1   11.85    0.66
   2   6  -1   12.48    0.94
  -2   6   1   12.08    0.87
  -2   6   1   10.83    1.27
  -2   6  -2   13.87    1.26
  -2  -6   2   11.34    1.31
   2   6   2   12.07    0.90
  -2   6  -2   13.90    0.94
   2  -6  -2   13.14    0.70
   2   6   2   10.08    1.41
   2   6  -2   13.77    0.98
  -2  -6  -2   12.36    0.70
  -2   6   2   12.96    0.90
  -2   6   2   11.07    1.37
   2   6  -2   11.33    1.29
  -2   6   2   11.64    0.89
  -2   6  -3    2.88    0.34
  -2   6  -3    2.81    0.27
   2   6   3    2.43    0.21
   2   6   3    1.65    0.59
  -2  -6   3    2.26    0.41
   2  -6  -3    2.65    0.17
  -2  -6  -3    2.72    0.17
  -2   6   3    3.16    0.55
   2   6  -3    2.37    0.34
   2   6  -3    3.36    0.32
  -2   6  -4    4.44    0.38
   2  -6  -4    4.18    0.25
   2   6   4    3.78    0.77
  -2  -6  -4    3.86    0.25
   2  -6   4    4.36    0.45
  -2   6   4    4.20    0.71
   2   6  -4    4.50    0.41
   2   6   5    2.98    0.70
  -2   6  -5    3.55    0.34
   2  -6  -5    3.60    0.22
  -2   6   5    4.33    0.65
  -2  -6  -5    3.67    0.22
   2  -6   5    3.32    0.40
   2   6  -5    3.61    0.36
   2   6   6    0.23    0.53
  -2   6  -6    1.04    0.18
   2  -6  -6    0.61    0.08
   2   6  -6    0.68    0.18
  -2  -6  -6    0.82    0.08
  -2   6   6    0.64    0.43
  -2   6  -7    0.03    0.13
   2  -6  -7    0.17    0.05
   2   6  -7    0.26    0.16
  -2  -6  -7   -0.06    0.05
   2   7   0    8.35    0.68
  -2   7   0    7.12    0.92
   2   7   0    7.59    1.01
  -2   7   0    8.12    0.61
  -2   7  -1    7.45    0.92
   2  -7  -1    8.06    0.47
   2   7   1    8.23    1.07
  -2   7  -1    9.06    0.64
  -2  -7  -1    8.05    0.47
  -2   7   1    7.43    0.98
   2   7  -1    9.56    0.73
  -2   7   1    8.43    0.62
   2   7  -1    7.24    0.99
   2   7   2   11.07    0.90
   2  -7  -2   12.24    0.70
  -2   7  -2   13.10    0.94
  -2   7  -2   12.63    1.27
   2   7   2   11.31    1.44
   2   7  -2   13.47    0.99
   2   7  -2   11.31    1.32
  -2   7   2   12.02    1.41
  -2   7   2   13.18    0.90
  -2  -7  -2   12.66    0.70
  -2  -7   3    0.86    0.31
   2  -7  -3    0.54    0.06
  -2   7  -3    0.83    0.19
   2   7   3    0.14    0.51
  -2   7  -3    0.69    0.15
  -2   7   3    0.75    0.45
   2   7  -3    0.65    0.24
  -2  -7  -3    0.73    0.07
   2   7  -3    0.56    0.19
   2  -7  -4    4.39    0.26
  -2   7  -4    4.84    0.40
   2   7   4    3.54    0.76
  -2   7   4    4.59    0.75
   2  -7   4    4.35    0.46
  -2  -7  -4    3.75    0.26
   2   7  -4    4.66    0.42
   2   7  -4    4.28    0.45
   2   7   5    1.65    0.58
  -2   7  -5    1.78    0.22
   2  -7  -5    1.27    0.11
  -2  -7  -5    1.53    0.12
  -2   7   5    1.17    0.48
   2   7  -5    1.49    0.24
   2   7   6    0.99    0.56
   2  -7  -6    0.81    0.08
  -2   7  -6    0.78    0.17
  -2   7   6    0.84    0.45
   2   7  -6    0.80    0.19
  -2  -7  -6    1.01    0.09
  -2   8   0    5.76    0.45
  -2   8   0    5.07    0.74
   2   8   0    4.29    0.79
   2   8   0    5.56    0.52
   2  -8  -1    1.54    0.11
   2   8   1    1.10    0.53
  -2   8  -1    1.71    0.20
  -2   8  -1    1.74    0.38
  -2   8   1    1.52    0.17
   2   8  -1    1.66    0.28
   2   8  -1    1.32    0.47
  -2  -8  -1    1.67    0.11
  -2   8   1    1.31    0.45
  -2   8  -2    7.26    0.78
   2   8   2    5.10    0.94
   2  -8  -2    6.50    0.38
  -2   8  -2    7.24    0.56
   2   8  -2    7.44    0.61
  -2   8   2    5.41    0.89
  -2  -8  -2    6.33    0.38
  -2   8   2    6.88    0.50
   2   8  -2    6.13    0.83
  -2   8  -3    3.16    0.39
   2  -8  -3    2.63    0.18
   2   8   3    2.32    0.71
  -2   8  -3    2.76    0.30
   2   8  -3    3.12    0.44
   2   8  -3    2.62    0.34
  -2   8   3    2.37    0.65
  -2  -8  -3    3.10    0.19
   2  -8  -4    0.63    0.07
   2   8   4    1.27    0.57
  -2   8  -4    0.31    0.14
   2   8  -4    0.80    0.16
   2   8  -4    0.40    0.18
  -2   8   4   -0.13    0.46
  -2  -8  -4    0.47    0.06
  -2   8  -5    3.15    0.32
   2  -8  -5    2.96    0.20
   2   8   5    2.76    0.74
   2   8  -5    2.85    0.34
  -2   8   5    2.21    0.64
  -2  -8  -5    3.25    0.20
  -2   8  -6    1.69    0.23
   2   8   6    0.68    0.61
   2  -8  -6    1.75    0.13
  -2   8   6    0.98    0.53
   2   8  -6    1.57    0.25
  -2  -8  -6    1.31    0.12
  -2   9   0    1.37    0.20
   2   9   0    1.44    0.29
  -2   9   0    2.25    0.51
   2   9   0    1.96    0.57
   2   9   1    2.96    0.68
   2  -9  -1    2.67    0.18
  -2   9  -1    3.04    0.53
   2   9   1    2.82    0.36
  -2   9  -1    3.06    0.29
   2   9  -1    2.24    0.60
   2   9  -1    3.08    0.37
  -2   9   1    3.23    0.28
  -2  -9  -1    2.67    0.18
  -2   9   1    1.55    0.55
   2   9   2    7.52    1.33
  -2   9  -2   11.76    0.86
  -2   9  -2   11.49    1.19
  -2   9   2   10.49    1.33
   2   9  -2   11.16    0.90
  -2  -9  -2   10.62    0.62
   2   9  -2    9.51    1.23
  -2   9   2   11.66    0.81
  -2   9  -3   11.21    1.11
   2   9   3    8.92    1.38
  -2   9  -3   11.46    0.84
   2  -9  -3   10.20    0.60
   2   9  -3   10.68    0.87
   2   9  -3   11.32    1.15
  -2  -9  -3    9.96    0.60
  -2   9   3    9.76    1.31
  -2   9  -4    8.63    0.71
   2  -9  -4    8.92    0.51
  -2   9  -4    9.26    0.91
   2   9   4    7.70    1.23
   2   9  -4    8.97    0.90
   2   9  -4    9.59    0.75
  -2  -9  -4    8.13    0.50
  -2   9   4    7.18    1.15
  -2   9  -5    0.74    0.17
   2  -9  -5    0.41    0.07
   2   9   5   -0.60    0.58
  -2   9   5    0.00    0.50
  -2  -9  -5    0.57    0.07
   2   9  -5    0.65    0.19
  -2   9  -6    0.02    0.14
   2  -9  -6    0.17    0.06
   2   9   6    0.37    0.58
  -2   9   6    0.26    0.47
   2   9  -6    0.11    0.17
  -2  -9  -6    0.17    0.06
   2  10   0    3.55    0.82
  -2  10   0    5.61    0.43
  -2  10   0    4.23    0.73
   2  10   0    3.92    0.48
   2  10   1    3.18    0.75
  -2  10  -1    3.14    0.60
  -2  10  -1    3.64    0.34
   2  10   1    3.73    0.41
   2  10  -1    3.16    0.70
  -2  10   1    3.19    0.33
   2  10  -1    3.07    0.41
  -2 -10  -1    3.51    0.21
  -2  10   1    3.15    0.67
  -2  10  -2    7.70    0.81
   2  10   2    5.52    1.00
   2 -10  -2    5.78    0.38
  -2  10  -2    7.06    0.56
   2  10  -2    6.73    0.62
  -2 -10  -2    6.15    0.38
   2  10  -2    7.27    0.90
  -2  10   2    6.91    0.51
  -2  10   2    5.83    0.96
   2 -10  -3    6.15    0.38
  -2  10  -3    6.49    0.56
  -2  10  -3    7.21    0.75
   2  10   3    5.33    1.02
  -2  10   3    6.40    0.99
  -2 -10  -3    6.25    0.38
   2  10  -3    6.04    0.80
   2  10  -3    6.85    0.60
   2  10   4    0.44    0.58
  -2  10  -4   -0.20    0.13
   2 -10  -4    0.01    0.05
  -2  10  -4    0.18    0.18
   2  10  -4   -0.14    0.18
  -2  10   4    0.35    0.56
  -2 -10  -4    0.06    0.05
  -2  10  -5    0.50    0.17
   2  10   5    0.22    0.63
   2 -10  -5    0.23    0.06
   2  10  -5   -0.08    0.19
  -2 -10  -5    0.33    0.06
  -2  10   5   -0.05    0.54
  -2  11   0    1.37    0.51
  -2  11   0    1.45    0.21
   2  11   0    0.55    0.58
   2  11   0    1.13    0.27
   2  11   1    1.72    0.31
   2  11   1    1.65    0.65
  -2  11  -1    2.19    0.26
  -2  11  -1    2.29    0.53
   2  11  -1    1.08    0.52
  -2  11   1    1.63    0.56
   2  11  -1    1.84    0.33
  -2  11   1    2.09    0.23
   2  11   2    2.33    0.77
  -2  11  -2    4.20    0.39
   2  11   2    3.56    0.42
   2 -11  -2    3.64    0.24
  -2  11  -2    4.49    0.61
  -2  11   2    3.42    0.77
   2  11  -2    4.12    0.45
   2  11  -2    3.43    0.66
  -2 -11  -2    3.97    0.24
   2 -11  -3    0.13    0.06
  -2  11  -3    0.15    0.16
  -2  11  -3    0.61    0.27
   2  11   3    0.44    0.64
   2  11  -3    0.41    0.21
  -2  11   3    0.42    0.52
  -2 -11  -3    0.14    0.06
   2  11  -3    0.68    0.34
  -2  11  -4    6.52    0.53
  -2  11  -4    6.36    0.67
   2 -11  -4    5.51    0.34
   2  11   4    4.68    1.00
  -2 -11  -4    5.10    0.34
   2  11  -4    6.63    0.59
  -2  11   4    5.20    0.99
  -2  11  -5    0.40    0.19
   2  11   5    1.56    0.72
   2 -11  -5    0.21    0.07
  -2 -11  -5    0.28    0.07
   2  11  -5    0.42    0.21
  -2  11   5    0.22    0.55
  -2  12   0   19.61    2.22
   2  12   0   23.66    1.62
  -2  12   0   21.13    1.55
   2  12   0   17.13    2.25
  -2  12  -1    2.71    0.57
   2  12   1    3.24    0.78
   2  12   1    2.51    0.37
  -2  12  -1    2.89    0.31
  -2  12   1    2.54    0.28
   2  12  -1    2.91    0.38
   2  12  -1    1.74    0.61
  -2  12   1    2.96    0.69
  -2  12  -2    5.53    0.51
   2  12   2    3.52    0.95
   2  12   2    5.30    0.55
  -2  12  -2    5.34    0.75
   2 -12  -2    5.46    0.33
  -2  12   2    5.60    0.97
   2  12  -2    5.55    0.84
   2  12  -2    6.87    0.60
  -2 -12  -2    5.21    0.33
  -2  12  -3    0.63    0.20
   2 -12  -3    0.46    0.07
  -2  12  -3    0.74    0.31
   2  12   3    0.26    0.65
  -2 -12  -3    0.42    0.08
   2  12  -3    0.20    0.35
  -2  12   3   -0.36    0.51
   2  12  -3    0.76    0.24
  -2  12  -4    5.02    0.45
   2 -12  -4    3.68    0.26
   2  12   4    2.70    0.88
  -2 -12  -4    4.06    0.25
   2  12  -4    3.78    0.45
  -2  12   4    3.42    0.88
  -2  13   0    4.88    0.80
  -2  13   0    4.69    0.42
   2  13   0    3.65    0.47
   2  13   0    2.75    0.79
   2  13   1    0.60    0.26
   2  13   1    1.29    0.67
  -2  13  -1    1.31    0.50
  -2  13  -1    1.35    0.23
  -2  13   1    1.17    0.56
   2  13  -1    1.39    0.56
   2  13  -1    1.45    0.30
  -2  13  -2    5.14    0.47
   2  13   2    4.34    0.95
  -2  13  -2    5.13    0.73
  -2  13   2    4.60    0.92
  -2 -13  -2    4.02    0.28
   2  13  -2    4.43    0.50
   2  13  -2    4.74    0.78
  -2  13  -3    0.75    0.21
   2 -13  -3    0.68    0.09
  -2  13  -3    1.30    0.37
   2  13   3    0.80    0.73
   2  13  -3    1.37    0.43
  -2 -13  -3    0.49    0.08
  -2  13   3    0.22    0.57
   2  13  -3    0.44    0.26
  -2  13  -4    0.15    0.19
   2 -13  -4    0.24    0.08
   2  13   4   -0.05    0.69
  -2 -13  -4    0.34    0.08
   2  13  -4    0.43    0.24
  -2  13   4   -0.13    0.67
  -2  14   0    0.29    0.52
  -2  14   0    0.18    0.17
   2  14   0   -0.19    0.59
   2  14   0    0.13    0.24
  -2  14  -1    1.62    0.57
   2  14   1    1.27    0.67
  -2  14  -1    1.11    0.22
   2  14   1    0.61    0.26
  -2  14   1    1.17    0.59
   2  14  -1    0.27    0.58
   2  14  -1    1.00    0.29
  -2  14  -2   -0.17    0.38
   2  14   2    0.18    0.63
  -2  14  -2    0.39    0.19
  -2  14   2    0.67    0.62
   2  14  -2    0.30    0.49
   2  14  -2    0.63    0.26
  -2  14  -3    0.85    0.37
  -2  14  -3    0.57    0.22
   2  14   3   -0.13    0.64
   2 -14  -3    0.35    0.08
  -2  14   3    1.14    0.67
   2  14  -3    0.92    0.29
  -2 -14  -3    0.41    0.09
  -2  15   0    1.90    0.67
   2  15   0    2.07    0.35
   2  15   0    1.34    0.73
   2  15   1   -0.46    0.64
  -2  15  -1   -0.22    0.44
  -2  15  -1    0.61    0.21
   2  15  -1    0.88    0.27
  -2  15   1    0.28    0.57
   2  15  -1   -0.12    0.56
  -3   0   0    0.06    0.07
   3   0   0    0.00    0.08
   3   0   0    0.04    0.03
  -3   0   0    0.03    0.03
  -3   0  -1   -0.06    0.11
   3   0   1    0.07    0.11
   3   0  -1    0.05    0.06
  -3   0  -1    0.12    0.04
   3   0  -1   -0.08    0.05
   3   0   1    0.04    0.04
   3   0  -2    0.17    0.13
   3   0   2    0.08    0.14
   3   0   2    0.02    0.05
  -3   0  -2   -0.02    0.04
  -3   0  -2   -0.01    0.12
  -3   0   2    0.00    0.06
   3   0  -2    0.23    0.10
   3   0  -3    0.04    0.08
   3   0  -3   -0.40    0.13
  -3   0   3    0.12    0.08
  -3   0  -3    0.04    0.06
  -3   0  -3   -0.03    0.13
  -3   0   3    0.27    0.14
   3   0   3   -0.19    0.16
   3   0   4    0.01    0.20
   3   0  -4    0.07    0.08
  -3   0   4    0.09    0.10
   3   0  -4    0.07    0.11
  -3   0  -4    0.05    0.07
   3   0   5   -0.38    0.24
  -3   0  -5   -0.11    0.08
   3   0  -5    0.12    0.08
  -3   0   5   -0.10    0.08
   3   0  -6   -0.06    0.08
  -3   0  -6   -0.09    0.07
   3   0   6    0.11    0.28
   3   0  -7   -0.01    0.09
  -3   0  -7    0.02    0.09
  -3  -1   0  152.85    8.91
   3  -1   0  158.58   11.56
   3   1   0  157.54    8.91
   3   1   0  166.73   15.42
  -3  -1   0  176.62   15.42
  -3   1   0  151.80   11.55
   3  -1   0  165.18   15.41
   3  -1  -1   68.20    7.05
  -3   1  -1   77.90    7.04
  -3   1  -1   71.32    5.28
   3  -1  -1   72.93    4.07
   3   1   1   69.52    7.06
  -3  -1   1   75.19    7.03
   3   1   1   72.07    5.28
   3  -1   1   71.55    5.28
   3   1  -1   75.98    7.04
   3  -1   1   73.23    7.04
  -3  -1  -1   70.52    5.28
  -3   1   1   72.91    7.04
  -3  -1  -1   85.65    7.06
   3   1   2   16.49    1.68
  -3   1  -2   19.61    1.65
  -3   1  -2   17.20    1.23
   3   1   2   16.80    1.23
   3  -1  -2   16.77    1.23
   3   1  -2   17.65    1.63
  -3   1   2   15.80    1.65
   3   1  -2   15.70    1.63
   3   1  -2   16.43    1.25
   3  -1   2   17.15    1.65
  -3  -1  -2   16.61    1.23
  -3   1  -3   18.86    1.54
   3  -1  -3   14.05    1.57
   3  -1  -3   15.68    1.15
   3   1   3   15.15    1.58
  -3   1  -3   15.86    1.15
   3   1  -3   15.34    1.16
  -3  -1  -3   15.58    1.14
   3  -1   3   14.78    1.55
  -3   1   3   14.27    1.54
  -3   1   3   17.33    1.18
  -3   1  -4    6.05    0.44
   3  -1  -4    5.03    0.65
   3   1   4    5.08    0.68
   3  -1  -4    6.00    0.44
   3  -1   4    5.36    0.63
  -3   1   4    4.77    0.61
  -3  -1  -4    6.01    0.43
   3   1  -4    5.78    0.46
  -3   1  -5    6.75    0.53
   3   1   5    6.31    0.84
   3  -1  -5    7.40    0.52
   3  -1   5    6.16    0.77
  -3   1   5    6.02    0.72
  -3  -1  -5    7.17    0.52
   3   1  -5    6.74    0.53
   3  -1  -6    2.39    0.21
   3   1   6    1.94    0.46
  -3   1  -6    2.71    0.24
   3  -1   6    1.49    0.39
  -3  -1  -6    2.17    0.22
   3   1  -6    2.06    0.23
  -3   1  -7    0.68    0.13
   3   1  -7    0.80    0.14
  -3  -1  -7    0.64    0.12
  -3   2   0  111.04    7.83
   3  -2   0  109.28    7.83
  -3  -2   0  111.33    6.04
  -3   2   0  106.89   10.45
   3  -2   0  106.44   10.45
   3   2   0  111.93   10.47
   3   2   0  107.70    6.04
  -3   2  -1  113.51    8.24
  -3  -2   1  120.86   10.99
   3   2   1  115.38    8.24
   3  -2  -1  116.72    6.35
   3   2   1  108.51   11.02
   3  -2  -1  115.52    8.23
   3  -2  -1   97.25   11.00
  -3  -2  -1  114.38    6.35
   3   2  -1  115.12   11.00
  -3   2   1  109.59   11.00
  -3  -2  -1  134.22   11.03
   3  -2   1  122.58   10.98
   3  -2   1  110.74    8.24
  -3   2   1  113.52    6.35
   3  -2   1  115.83   10.99
   3   2   2   36.30    2.62
   3  -2  -2   35.71    2.61
  -3   2  -2   37.55    2.62
   3  -2  -2   36.20    2.01
   3   2   2   33.90    3.54
  -3  -2   2   38.24    3.47
  -3   2   2   32.59    3.51
   3  -2   2   38.98    3.50
   3  -2   2   38.29    3.49
   3   2  -2   36.52    2.65
   3   2  -2   34.87    3.49
  -3  -2  -2   36.00    2.61
   3  -2  -3    0.57    0.28
   3  -2  -3    0.59    0.07
   3   2   3    0.84    0.27
  -3   2  -3    0.72    0.10
  -3   2   3    0.31    0.21
   3   2  -3    0.68    0.14
  -3  -2  -3    0.77    0.08
   3  -2   3    0.64    0.15
  -3   2  -4    6.47    0.47
   3  -2  -4    5.80    0.44
   3   2   4    6.21    0.76
   3  -2  -4    6.81    0.75
  -3   2   4    4.71    0.67
   3   2  -4    5.80    0.48
   3  -2   4    5.35    0.63
  -3  -2  -4    6.04    0.44
  -3   2   4    5.57    0.51
   3  -2  -5    0.24    0.07
  -3   2  -5    0.21    0.10
   3   2   5    0.39    0.36
   3  -2   5    0.12    0.19
  -3  -2  -5    0.23    0.08
   3   2  -5    0.35    0.12
  -3   2   5    0.38    0.22
   3   2   6    3.80    0.65
  -3   2  -6    4.77    0.36
   3  -2  -6    3.86    0.33
   3   2  -6    3.71    0.36
  -3  -2  -6    4.01    0.33
  -3   2  -7    0.09    0.11
  -3  -2  -7   -0.13    0.08
   3   2  -7    0.00    0.11
  -3  -3   0    0.12    0.02
   3   3   0    0.07    0.02
  -3   3   0    0.07    0.04
  -3  -3   0   -0.01    0.24
  -3   3   0    0.13    0.02
   3  -3   0   -0.11    0.17
   3   3   0    0.11    0.24
  -3   3   0   -0.01    0.15
   3  -3   0    0.05    0.04
   3  -3  -1    9.97    1.24
  -3   3  -1   13.40    1.20
   3  -3  -1   12.67    0.68
   3   3   1   11.34    1.27
   3   3   1   12.53    0.68
  -3   3  -1   11.78    0.89
  -3  -3   1   14.28    1.24
   3  -3  -1   11.55    0.88
   3   3   1   12.55    0.89
  -3  -3  -1   12.03    0.68
  -3   3   1   12.28    0.88
  -3   3   1   11.18    1.23
  -3   3   1   12.16    0.68
   3   3  -1   12.15    1.25
   3  -3   1   11.44    1.21
  -3  -3  -1   14.34    1.29
  -3  -3   2    5.38    0.50
   3  -3  -2    3.01    0.55
   3   3   2    4.46    0.63
   3  -3  -2    4.80    0.27
  -3   3  -2    4.65    0.37
   3   3   2    4.73    0.36
   3   3  -2    4.83    0.43
   3  -3   2    4.56    0.51
  -3   3   2    4.19    0.57
   3   3  -2    4.56    0.54
   3  -3   2    4.92    0.49
  -3  -3  -2    4.87    0.27
  -3  -3  -2    4.84    0.35
   3  -3  -3    8.85    1.17
   3  -3  -3   11.14    0.61
   3  -3  -3   10.89    0.79
  -3   3  -3   11.53    0.82
   3   3   3   10.16    1.19
   3  -3   3   11.10    1.09
  -3  -3  -3   11.16    0.80
   3  -3   3   11.41    1.08
  -3   3   3   10.12    1.15
   3   3   4    4.40    0.71
  -3   3  -4    5.10    0.41
   3  -3  -4    5.30    0.30
   3  -3  -4    5.04    0.38
   3   3  -4    5.56    0.45
  -3  -3  -4    4.94    0.39
  -3   3   4    6.07    0.45
   3  -3   4    5.48    0.55
  -3   3   4    4.56    0.63
   3  -3   4    4.73    0.55
  -3   3  -5    2.10    0.20
   3  -3  -5    1.75    0.16
   3   3   5    1.28    0.48
  -3  -3  -5    2.00    0.18
   3  -3   5    1.50    0.27
  -3   3   5    1.48    0.35
   3   3  -5    1.50    0.21
   3   3   6    0.54    0.42
  -3   3  -6    0.12    0.10
   3   3  -6   -0.01    0.10
  -3  -3  -6   -0.04    0.07
   3  -3  -7    0.49    0.07
  -3   3  -7    0.58    0.14
   3   3  -7    0.56    0.14
  -3  -3  -7    0.56    0.11
   3  -4   0   24.49    1.91
  -3  -4   0   30.62    2.64
   3   4   0   26.06    1.46
   3   4   0   25.87    2.63
  -3   4   0   26.37    1.90
  -3   4   0   26.49    1.46
  -3  -4   0   26.45    1.46
   3   4   1   27.01    1.52
   3  -4  -1   28.46    1.52
   3   4   1   26.18    2.73
  -3   4  -1   29.18    2.66
  -3  -4   1   30.52    2.70
   3  -4  -1   25.53    1.97
  -3   4  -1   28.61    1.98
  -3   4   1   26.52    1.52
  -3   4   1   25.37    2.68
  -3  -4  -1   28.47    1.52
  -3   4   1   27.28    1.96
   3   4  -1   26.92    2.71
   3  -4   1   25.87    1.98
   3  -4  -2    3.80    0.21
  -3  -4   2    4.49    0.47
   3   4   2    3.07    0.54
  -3   4  -2    3.46    0.30
   3   4   2    3.52    0.28
  -3   4  -2    3.76    0.40
   3  -4   2    2.82    0.42
   3   4  -2    3.26    0.45
  -3   4   2    3.16    0.48
   3   4  -2    2.96    0.35
  -3  -4  -2    3.86    0.21
   3  -4  -3    5.87    0.35
   3   4   3    5.00    0.79
  -3  -4   3    6.77    0.62
  -3   4  -3    7.16    0.49
   3  -4   3    5.45    0.66
   3  -4   3    6.41    0.63
  -3  -4  -3    5.92    0.46
   3   4  -3    6.27    0.53
   3   4  -3    6.17    0.60
  -3   4   3    5.48    0.74
  -3  -4  -3    5.99    0.35
   3  -4  -4    2.74    0.20
   3   4   4    2.37    0.55
   3  -4  -4    2.76    0.17
  -3   4  -4    2.47    0.25
  -3  -4  -4    2.65    0.17
   3   4  -4    2.82    0.29
   3  -4   4    2.53    0.34
  -3   4   4    2.25    0.46
  -3  -4  -4    2.66    0.22
   3   4   5    1.39    0.48
  -3   4  -5    1.32    0.16
   3  -4  -5    1.01    0.09
   3  -4  -5    1.09    0.10
  -3  -4  -5    0.95    0.09
   3  -4   5    1.16    0.21
  -3   4   5    1.81    0.38
   3   4  -5    1.37    0.19
  -3  -4  -5    1.17    0.12
  -3   4  -6    0.39    0.12
   3   4   6   -0.21    0.42
   3  -4  -6    0.48    0.06
  -3  -4  -6    0.40    0.06
  -3   4   6    0.48    0.28
  -3  -4  -6    0.42    0.09
   3   4  -6    0.76    0.15
  -3   4  -7    0.55    0.15
   3  -4  -7    0.75    0.08
   3   4  -7    0.50    0.16
   3   5   0    1.16    0.08
  -3   5   0    1.04    0.11
   3   5   0    0.72    0.37
  -3  -5   0    1.19    0.08
  -3   5   0    1.40    0.28
   3  -5   0    1.03    0.13
  -3   5  -1    3.02    0.41
   3  -5  -1    3.18    0.27
   3   5   1    3.13    0.57
  -3  -5   1    3.26    0.49
   3  -5  -1    3.36    0.19
  -3   5  -1    3.35    0.27
  -3   5   1    2.89    0.46
  -3  -5  -1    3.59    0.19
   3   5  -1    3.89    0.36
   3   5  -1    2.08    0.48
  -3   5   1    2.96    0.24
  -3   5  -2    1.36    0.16
   3   5   2    1.39    0.13
   3   5   2    1.11    0.45
  -3  -5   2    1.61    0.32
  -3   5  -2    1.63    0.23
   3  -5  -2    1.44    0.10
  -3  -5  -2    1.33    0.10
   3   5  -2    1.44    0.32
   3   5  -2    1.22    0.23
  -3   5   2    1.02    0.34
  -3  -5   3    7.87    0.80
   3  -5  -3    7.91    0.43
   3   5   3    7.21    0.98
  -3  -5  -3    7.26    0.43
   3   5  -3    8.00    0.64
   3  -5   3    7.27    0.76
  -3   5   3    7.62    0.92
   3   5  -3    7.46    0.77
  -3   5  -4    0.59    0.13
   3   5   4    0.51    0.43
   3  -5  -4    1.01    0.08
   3   5  -4    0.65    0.18
  -3  -5  -4    0.95    0.08
  -3   5   4    1.09    0.38
  -3  -5  -4    0.71    0.10
   3  -5   4    0.87    0.17
   3   5   5    4.63    0.76
  -3   5  -5    4.53    0.38
   3  -5  -5    3.99    0.26
   3  -5   5    4.43    0.48
  -3  -5  -5    4.21    0.26
  -3  -5  -5    4.32    0.34
  -3   5   5    3.71    0.62
   3   5  -5    4.56    0.40
   3  -5  -6    1.20    0.10
   3   5   6    1.10    0.51
  -3   5  -6    0.96    0.16
  -3  -5  -6    0.97    0.12
  -3   5   6    0.94    0.36
  -3  -5  -6    0.91    0.09
   3   5  -6    0.98    0.19
   3  -5  -7    0.19    0.05
  -3   5  -7    0.08    0.12
   3   5  -7   -0.08    0.13
  -3  -5  -7    0.10    0.06
  -3   6   0  112.07   10.86
   3  -6   0  107.39    8.12
   3   6   0  105.99   10.90
  -3   6   0  124.89    8.11
  -3   6  -1   18.29    1.32
   3   6   1   15.20    1.92
  -3   6  -1   18.94    1.80
   3  -6  -1   18.52    1.01
  -3   6   1   16.63    1.84
   3   6  -1   19.01    1.38
  -3   6   1   18.27    1.30
  -3  -6  -1   17.84    1.01
   3   6  -1   17.48    1.87
  -3  -6   2   13.63    1.48
   3   6   2   12.68    1.57
   3  -6  -2   14.60    0.80
  -3   6  -2   14.41    1.06
  -3   6  -2   15.92    1.43
   3   6  -2   11.63    1.47
   3   6  -2   16.48    1.12
  -3  -6  -2   13.84    0.80
  -3   6   2   13.72    1.52
   3  -6  -3    1.47    0.10
   3   6   3    1.03    0.53
  -3  -6   3    1.45    0.30
  -3   6  -3    1.50    0.23
  -3   6  -3    1.49    0.18
  -3  -6  -3    1.43    0.11
   3   6  -3    1.56    0.25
  -3   6   3    1.54    0.44
   3   6  -3    1.42    0.27
   3   6   4    1.17    0.56
  -3   6  -4    2.04    0.22
   3  -6  -4    1.73    0.13
   3  -6   4    1.86    0.25
  -3  -6  -4    1.86    0.13
   3   6  -4    2.53    0.28
  -3   6   4    1.60    0.47
   3  -6  -5    4.32    0.26
  -3   6  -5    4.24    0.38
   3   6   5    3.85    0.77
  -3   6   5    3.91    0.65
   3   6  -5    4.51    0.41
  -3  -6  -5    4.21    0.26
   3  -6   5    4.25    0.47
  -3   6  -6    0.04    0.12
   3  -6  -6    0.19    0.05
   3   6   6    0.10    0.48
  -3  -6  -6    0.13    0.06
  -3   6   6   -0.03    0.34
   3   6  -6    0.25    0.15
   3  -6  -7    0.46    0.07
  -3   6  -7    0.38    0.16
   3   6   7    0.28    0.56
  -3  -6  -7    0.39    0.07
   3   6  -7    0.59    0.18
  -3   7   0    0.50    0.29
  -3   7   0    0.38    0.09
   3  -7   0    0.40    0.13
   3   7   0    0.32    0.44
   3   7   1    4.22    0.69
  -3   7  -1    3.72    0.34
  -3   7  -1    4.36    0.54
   3  -7  -1    3.80    0.23
  -3  -7  -1    3.90    0.23
  -3   7   1    3.99    0.31
  -3   7   1    4.28    0.61
   3   7  -1    3.48    0.41
   3   7  -1    3.34    0.63
   3  -7  -2    5.16    0.30
   3   7   2    4.83    0.84
  -3   7  -2    5.17    0.43
  -3   7  -2    5.25    0.60
  -3   7   2    5.29    0.73
   3   7  -2    5.38    0.70
   3   7  -2    4.62    0.49
  -3  -7  -2    5.07    0.30
  -3   7  -3    5.09    0.53
   3   7   3    4.49    0.83
  -3  -7   3    4.67    0.62
   3  -7  -3    4.37    0.27
  -3   7  -3    5.32    0.41
  -3   7   3    4.33    0.71
   3   7  -3    4.61    0.46
   3   7  -3    3.91    0.56
  -3  -7  -3    4.66    0.28
  -3   7  -4    9.75    0.72
   3  -7  -4    8.74    0.52
   3   7   4    7.54    1.18
  -3  -7  -4    9.03    0.52
  -3   7   4    8.94    1.13
   3   7  -4    9.03    0.75
   3  -7   4    8.65    0.91
   3   7  -4    9.43    0.90
   3   7   5    0.36    0.49
  -3   7  -5    0.40    0.13
   3  -7  -5    0.33    0.06
   3   7  -5    0.10    0.15
  -3  -7  -5    0.25    0.06
   3  -7   5    0.55    0.15
  -3   7   5    0.39    0.38
   3  -7  -6   -0.02    0.04
  -3   7  -6   -0.11    0.12
   3   7   6   -0.21    0.48
   3   7  -6    0.02    0.15
  -3  -7  -6   -0.01    0.05
  -3   7   6   -0.23    0.38
  -3   8   0    0.04    0.09
   3   8   0   -0.20    0.43
  -3   8   0   -0.02    0.30
  -3   8  -1    1.26    0.34
  -3   8  -1    1.76    0.18
   3   8   1    0.69    0.51
   3  -8  -1    1.45    0.10
   3   8  -1    1.23    0.27
   3   8  -1    1.61    0.51
  -3   8   1    1.29    0.14
  -3   8   1    1.34    0.42
  -3  -8  -1    1.44    0.11
  -3   8  -2    5.53    0.61
   3   8   2    3.71    0.81
  -3   8  -2    5.85    0.44
   3  -8  -2    5.11    0.30
  -3   8   2    5.65    0.78
   3   8  -2    5.95    0.73
   3   8  -2    4.94    0.51
  -3   8   2    4.79    0.37
  -3  -8  -2    4.70    0.30
  -3   8  -3    0.03    0.12
  -3   8  -3    0.15    0.18
   3   8   3   -0.84    0.51
   3  -8  -3    0.02    0.04
  -3  -8  -3    0.09    0.04
   3   8  -3   -0.35    0.17
  -3   8   3   -0.20    0.43
   3   8  -3    0.23    0.28
   3  -8  -4    1.94    0.14
   3   8   4    1.42    0.64
  -3   8  -4    1.86    0.24
   3   8  -4    2.31    0.28
  -3   8   4    1.73    0.54
   3   8  -4    2.44    0.31
   3  -8   4    2.35    0.28
  -3  -8  -4    1.90    0.14
   3  -8  -5    0.15    0.05
  -3   8  -5    0.09    0.12
   3   8   5    0.31    0.57
   3   8  -5    0.04    0.16
  -3  -8  -5    0.08    0.05
  -3   8   5    0.25    0.42
   3   8   6    1.27    0.63
   3  -8  -6    0.47    0.07
  -3   8  -6    0.34    0.15
  -3   8   6    0.37    0.42
  -3  -8  -6    0.34    0.07
   3   8  -6    0.49    0.18
   3   9   0   -0.04    0.22
   3   9   0    0.55    0.50
  -3   9   0   -0.09    0.09
  -3   9   0   -0.18    0.32
  -3   9  -1    1.67    0.42
  -3   9  -1    1.65    0.21
   3   9   1    2.34    0.62
  -3  -9  -1    1.71    0.13
   3   9  -1    1.02    0.54
  -3   9   1    1.87    0.18
  -3   9   1    1.99    0.53
   3   9  -1    1.65    0.31
  -3   9  -2    5.96    0.68
   3  -9  -2    5.65    0.33
   3   9   2    3.52    0.86
  -3   9  -2    6.28    0.48
  -3   9   2    5.37    0.41
  -3   9   2    5.14    0.84
   3   9  -2    5.03    0.55
  -3  -9  -2    5.44    0.33
   3   9  -2    5.36    0.78
   3   9   3    0.11    0.53
  -3   9  -3    1.04    0.25
  -3   9  -3    0.94    0.18
   3  -9  -3    0.91    0.08
   3   9  -3    1.24    0.26
  -3   9   3    0.98    0.49
   3   9  -3    0.50    0.33
  -3  -9  -3    0.85    0.08
   3   9   4    3.32    0.81
   3  -9  -4    3.59    0.23
  -3   9  -4    4.46    0.39
  -3  -9  -4    3.70    0.24
  -3   9   4    3.55    0.71
   3   9  -4    4.10    0.44
   3  -9  -5    2.02    0.15
  -3   9  -5    2.42    0.28
   3   9   5    1.26    0.66
  -3  -9  -5    2.20    0.15
  -3   9   5    1.17    0.55
   3   9  -5    2.43    0.31
  -3   9  -6    1.25    0.22
   3  -9  -6    1.19    0.10
   3   9   6    1.73    0.68
  -3  -9  -6    0.84    0.10
  -3   9   6    0.69    0.50
  -3  10   0   18.68    2.01
  -3  10   0   20.93    1.40
   3  10   0   15.14    2.05
   3  10   0   18.27    1.47
  -3  10  -1    5.43    0.43
   3  10   1    3.71    0.84
  -3  10  -1    4.63    0.68
  -3  10   1    5.15    0.78
  -3  10   1    4.99    0.40
   3  10  -1    4.93    0.52
   3  10  -1    3.81    0.78
  -3 -10  -1    4.55    0.29
  -3  10  -2   23.48    1.65
   3 -10  -2   21.45    1.24
  -3  10  -2   24.54    2.24
   3  10   2   18.82    2.42
   3  10  -2   21.09    2.30
  -3 -10  -2   20.82    1.24
  -3  10   2   22.45    1.60
  -3  10   2   20.40    2.34
   3  10  -2   24.00    1.72
  -3  10  -3    5.74    0.48
   3  10   3    5.93    0.98
  -3  10  -3    5.78    0.65
   3 -10  -3    5.13    0.32
   3  10  -3    5.79    0.56
  -3 -10  -3    5.06    0.32
   3  10  -3    6.07    0.73
  -3  10   3    4.34    0.84
   3 -10  -4    1.53    0.13
  -3  10  -4    1.75    0.24
   3  10   4    1.35    0.68
  -3  10  -4    2.24    0.31
   3  10  -4    1.54    0.28
  -3 -10  -4    1.57    0.13
  -3  10   4    2.26    0.63
  -3  10  -5    0.47    0.19
   3  10   5    0.32    0.62
   3 -10  -5    0.48    0.08
  -3  10   5    0.29    0.47
   3  10  -5    0.47    0.22
  -3 -10  -5    0.61    0.08
  -3  11   0    5.39    0.44
   3  11   0    5.96    0.57
   3  11   0    3.57    0.84
  -3  11   0    4.60    0.79
   3  11   1    7.13    0.67
  -3  11  -1    6.80    0.88
   3  11   1    4.66    0.97
  -3  11  -1    6.77    0.55
   3  11  -1    7.07    0.65
  -3  11   1    5.83    0.95
  -3  11   1    6.93    0.52
   3  11  -1    4.62    0.94
   3  11   2    1.43    0.67
  -3  11  -2    1.50    0.37
  -3  11  -2    1.48    0.21
   3 -11  -2    1.31    0.11
   3  11  -2    1.21    0.29
  -3 -11  -2    1.20    0.11
  -3  11   2    1.29    0.52
   3  11  -2    1.73    0.52
  -3  11  -3   11.61    0.84
   3 -11  -3    9.57    0.60
  -3  11  -3   11.89    1.14
   3  11   3    8.25    1.38
   3  11  -3    9.78    1.21
  -3  11   3   10.75    1.38
   3  11  -3   11.74    0.91
  -3 -11  -3   10.17    0.60
   3 -11  -4    2.89    0.21
   3  11   4    2.49    0.78
  -3  11  -4    4.00    0.37
  -3  11  -4    3.63    0.45
  -3  11   4    3.90    0.79
   3  11  -4    4.09    0.43
  -3 -11  -4    2.68    0.20
   3 -11  -5    0.64    0.09
   3  11   5    0.04    0.66
  -3  11  -5    0.86    0.21
   3  11  -5    1.04    0.25
  -3  11   5    0.92    0.55
  -3 -11  -5    0.78    0.09
   3  12   0    0.57    0.27
  -3  12   0    0.28    0.40
  -3  12   0    0.61    0.15
   3  12   0    0.31    0.57
   3  12   1    6.92    1.23
  -3  12  -1    9.21    1.09
   3  12   1    8.99    0.83
  -3  12  -1    9.85    0.73
  -3  12   1    8.73    0.69
  -3  12   1    9.34    1.21
   3  12  -1    9.54    0.83
   3  12  -1    7.45    1.18
  -3  12  -2    0.52    0.34
   3  12   2   -0.51    0.52
   3  12   2    0.20    0.24
  -3  12  -2    0.02    0.14
   3 -12  -2    0.14    0.06
  -3  12   2    0.15    0.51
  -3 -12  -2    0.17    0.06
   3  12  -2    0.16    0.46
   3  12  -2    0.56    0.23
   3  12   3    0.67    0.66
   3 -12  -3    0.35    0.07
  -3  12  -3    0.45    0.17
  -3  12  -3    0.14    0.26
  -3  12   3    0.56    0.56
  -3 -12  -3    0.20    0.07
   3  12  -3    0.26    0.23
   3  12  -3    0.26    0.37
  -3  12  -4    0.38    0.19
   3 -12  -4    0.01    0.06
   3  12   4   -0.06    0.63
  -3  12  -4    0.11    0.23
  -3  12   4   -0.06    0.52
   3  12  -4   -0.11    0.20
  -3 -12  -4    0.02    0.07
  -3  13   0    0.20    0.14
  -3  13   0    0.95    0.47
   3  13   0   -0.22    0.58
   3  13   0    0.36    0.27
   3  13   1   -0.23    0.24
  -3  13  -1    0.17    0.15
  -3  13  -1    0.08    0.38
   3  13   1   -0.11    0.61
   3  13  -1    0.32    0.26
  -3  13   1    0.00    0.46
   3  13  -1   -0.33    0.52
   3  13   2    2.29    0.80
  -3  13  -2    2.05    0.29
   3  13   2    2.82    0.38
  -3  13  -2    2.39    0.52
   3  13  -2    2.36    0.63
  -3  13   2    3.07    0.72
  -3 -13  -2    2.46    0.18
   3  13  -2    2.28    0.40
  -3  13  -3    1.13    0.23
   3 -13  -3    0.63    0.09
  -3  13  -3    0.89    0.33
   3  13   3    0.42    0.66
  -3  13   3    0.53    0.61
  -3 -13  -3    0.62    0.09
   3  13  -3    0.72    0.27
   3  13  -3    0.39    0.44
   3 -13  -4    0.11    0.07
   3  13   4    0.15    0.65
  -3  13  -4    0.30    0.19
  -3  13   4   -0.58    0.51
   3  13  -4   -0.02    0.23
  -3 -13  -4    0.16    0.08
   3  14   0    0.43    0.27
   3  14   0    0.44    0.63
  -3  14   0   -0.23    0.13
  -3  14   0   -0.06    0.44
   3  14   1    0.16    0.26
  -3  14  -1    0.12    0.16
  -3  14  -1    0.19    0.44
   3  14   1   -0.23    0.61
   3  14  -1    0.40    0.27
  -3  14   1    0.21    0.50
   3  14  -1   -0.02    0.56
  -3  14  -2    0.38    0.39
  -3  14  -2    0.25    0.18
   3  14   2   -0.73    0.54
   3  14  -2   -0.16    0.50
   3  14  -2    0.34    0.26
  -3  14   2   -0.50    0.48
  -3  14  -3    0.37    0.32
   3 -14  -3   -0.02    0.07
  -3  14  -3   -0.10    0.17
   3  14   3   -0.57    0.65
  -3  14   3   -0.33    0.56
  -3 -14  -3   -0.02    0.07
   3  14  -3    0.23    0.25
   3  15   0   -0.35    0.24
  -3  15   0    0.41    0.50
   3  15   0    0.07    0.67
  -3  15  -1    0.51    0.18
  -3  15  -1    0.41    0.49
   3  15   1   -0.17    0.67
   3  15  -1    0.61    0.63
   3  15  -1    0.31    0.26
  -3  15   1   -0.05    0.51
   4   0   0   94.57    7.02
  -4   0   0  101.90    9.37
   4   0   0   97.34    9.37
   4   0  -1  144.34   13.65
   4   0   1  142.55   10.24
   4   0  -1  135.58   13.64
  -4   0  -1  158.46   13.66
   4   0   1  142.31   13.66
  -4   0  -1  133.95   10.24
   4   0  -2   26.22    2.70
   4   0   2   28.54    2.02
   4   0  -2   28.59    2.69
   4   0   2   28.53    2.72
  -4   0  -2   28.60    2.02
   4   0  -2   27.53    2.04
   4   0  -3    1.33    0.15
   4   0   3    0.91    0.22
   4   0  -3    1.24    0.22
  -4   0   3    1.27    0.15
  -4   0  -3    0.97    0.11
  -4   0   4    9.48    0.85
  -4   0  -4    8.48    0.65
   4   0  -4    8.61    0.88
   4   0   4    7.48    0.93
   4   0  -4    8.59    0.66
   4   0  -5    6.49    0.51
   4   0   5    5.93    0.76
  -4   0  -5    6.51    0.50
   4   0   6    3.97    0.61
  -4   0  -6    4.50    0.36
   4   0  -6    4.47    0.37
   4   0  -7    0.09    0.09
  -4   0  -7    0.17    0.10
   4  -1   0   41.75    2.97
   4   1   0   40.47    2.29
   4   1   0   40.40    3.98
  -4  -1   0   40.42    2.29
  -4  -1   0   44.55    3.98
  -4   1   0   39.90    2.97
   4  -1   0   41.93    3.97
   4  -1   0   42.22    3.97
   4  -1  -1   96.13    9.68
   4   1   1  101.50    7.25
   4  -1  -1   99.28    5.59
  -4   1  -1  114.55    9.68
   4   1   1   98.54    9.69
  -4   1  -1   97.43    7.25
  -4  -1   1  104.57    9.67
   4   1  -1  100.87    9.67
  -4  -1  -1   96.03    7.25
   4  -1   1   98.24    7.25
   4  -1   1  101.82    9.68
  -4   1   1  104.53    9.67
  -4   1  -2   12.95    0.96
  -4   1  -2   15.40    1.29
   4   1   2   12.12    1.32
   4   1   2   13.01    0.96
   4  -1  -2   12.34    0.97
   4  -1  -2   10.57    1.30
  -4  -1  -2   13.16    0.95
   4   1  -2   12.80    1.27
  -4   1   2   13.54    1.28
  -4  -1  -2   16.03    1.33
   4  -1   2   13.14    1.29
   4   1  -2   12.89    1.27
   4   1  -2   13.23    0.99
   4   1   3   19.04    2.05
   4  -1  -3   20.73    1.51
   4  -1  -3   16.72    2.04
  -4   1  -3   21.44    1.51
  -4   1   3   21.82    2.01
   4   1  -3   21.39    1.53
   4  -1   3   20.44    2.03
  -4  -1  -3   22.80    1.50
   4  -1  -4    2.51    0.23
   4  -1  -4    2.29    0.38
   4   1   4    2.17    0.41
  -4   1  -4    2.79    0.24
   4   1  -4    2.87    0.27
  -4  -1  -4    2.69    0.23
   4  -1   4    2.55    0.36
  -4   1   4    2.82    0.33
   4  -1  -5    1.41    0.15
  -4   1  -5    1.34    0.16
   4   1   5    1.50    0.37
   4   1  -5    1.43    0.18
   4  -1   5    1.08    0.28
  -4   1   5    1.56    0.21
  -4  -1  -5    1.45    0.15
   4  -1  -6    1.48    0.16
   4   1   6    1.02    0.37
  -4   1  -6    1.57    0.18
   4  -1   6    1.17    0.33
   4   1  -6    1.75    0.19
  -4  -1  -6    1.63    0.17
  -4   1  -7    0.05    0.10
   4   1  -7   -0.03    0.10
  -4  -1  -7   -0.17    0.08
  -4   2   0    1.26    0.17
   4  -2   0    1.11    0.11
   4  -2   0    1.11    0.19
  -4  -2   0    1.23    0.07
  -4  -2   0    1.29    0.22
   4   2   0    0.99    0.22
  -4   2   0    1.02    0.11
   4   2   0    1.16    0.07
   4   2   1   17.65    1.87
  -4  -2   1   20.92    1.84
  -4   2  -1   19.02    1.37
   4  -2  -1   18.89    1.05
   4  -2  -1   19.54    1.36
   4   2   1   18.82    1.37
   4  -2  -1   16.41    1.85
  -4  -2  -1   19.17    1.05
   4   2  -1   18.66    1.85
  -4   2   1   18.36    1.05
   4  -2   1   18.31    1.37
  -4   2   1   19.62    1.84
   4  -2   1   19.61    1.83
   4  -2   1   19.51    1.84
  -4  -2   2   44.20    3.97
   4   2   2   37.52    4.03
   4   2   2   43.11    2.99
   4  -2  -2   39.42    2.99
   4  -2  -2   42.10    2.30
  -4   2  -2   39.20    2.99
  -4   2   2   41.75    4.00
  -4  -2  -2   42.08    2.99
   4  -2   2   42.52    3.99
   4   2  -2   41.47    3.03
   4   2  -2   42.26    3.99
  -4   2  -3   11.41    0.80
   4  -2  -3    9.71    1.14
   4  -2  -3   10.89    0.79
   4   2   3   10.19    1.15
   4  -2   3   11.05    1.08
  -4   2   3   10.40    1.09
  -4  -2  -3   10.92    0.79
   4   2  -3   10.76    0.83
   4   2   4    0.21    0.28
  -4   2  -4    0.26    0.09
   4  -2  -4   -0.10    0.27
   4  -2  -4    0.15    0.06
   4   2  -4    0.07    0.12
  -4  -2  -4    0.27    0.07
  -4   2   4    0.47    0.20
   4  -2   4    0.10    0.16
   4   2   5    0.80    0.35
  -4   2  -5    0.50    0.12
   4  -2  -5    0.86    0.11
  -4   2   5    1.01    0.22
  -4  -2  -5    0.80    0.11
   4  -2   5    0.91    0.22
   4   2  -5    0.98    0.16
   4  -2  -6    0.25    0.08
  -4   2  -6    0.36    0.10
   4   2   6    0.03    0.36
   4   2  -6    0.28    0.12
  -4  -2  -6    0.36    0.09
   4  -2   6    0.35    0.23
  -4   2  -7    1.00    0.16
   4   2  -7    1.20    0.17
  -4  -2  -7    1.02    0.14
   4  -3   0    0.10    0.16
  -4   3   0    0.33    0.03
   4  -3   0    0.21    0.05
  -4  -3   0    0.50    0.22
  -4   3   0    0.25    0.14
  -4  -3   0    0.26    0.03
   4   3   0    0.22    0.03
  -4   3   0    0.27    0.05
   4   3   0    0.24    0.21
  -4   3  -1   19.88    1.74
   4  -3  -1   16.98    1.28
  -4  -3   1   20.70    1.77
  -4   3  -1   17.78    1.30
   4   3   1   18.06    1.29
   4   3   1   17.06    1.80
   4   3   1   18.33    0.99
   4  -3  -1   15.36    1.77
   4  -3  -1   18.68    0.99
  -4   3   1   17.46    1.28
   4   3  -1   17.10    1.77
  -4  -3  -1   18.23    0.99
  -4   3   1   17.18    0.99
   4  -3   1   16.99    1.75
  -4   3   1   17.89    1.76
   4  -3  -2   13.93    1.75
  -4  -3   2   19.10    1.69
   4  -3  -2   17.74    0.97
  -4   3  -2   17.67    1.27
   4  -3  -2   18.07    1.25
   4   3   2   17.59    1.27
   4   3   2   15.30    1.77
   4  -3  -2   16.92    1.26
   4  -3   2   17.69    1.70
  -4  -3  -2   17.41    1.26
   4   3  -2   16.94    1.72
  -4  -3  -2   17.75    0.97
  -4   3   2   17.07    1.73
   4  -3   2   17.77    1.70
   4   3  -2   18.99    1.33
   4  -3  -3    5.03    0.39
   4  -3  -3    5.15    0.30
  -4   3  -3    5.16    0.41
   4   3   3    5.67    0.68
   4   3  -3    5.61    0.48
   4  -3   3    5.71    0.56
  -4   3   3    4.88    0.62
  -4  -3  -3    5.35    0.40
   4   3   4    2.57    0.55
   4  -3  -4    3.54    0.21
   4  -3  -4    3.60    0.27
  -4   3  -4    3.65    0.31
  -4  -3  -4    3.40    0.28
   4  -3   4    3.62    0.42
   4   3  -4    4.38    0.37
  -4   3   4    2.92    0.46
  -4   3  -5    0.29    0.11
   4  -3  -5    0.10    0.06
   4  -3  -5    0.19    0.04
   4   3   5   -0.01    0.36
  -4   3   5    0.45    0.24
  -4  -3  -5    0.26    0.07
   4   3  -5    0.25    0.13
   4  -3   5    0.20    0.17
   4   3   6    0.98    0.44
  -4   3  -6    1.22    0.17
   4  -3  -6    1.11    0.10
  -4  -3  -6    1.13    0.14
   4   3  -6    1.79    0.20
   4  -3  -7   -0.05    0.05
  -4   3  -7    0.17    0.12
   4   3  -7    0.05    0.12
  -4  -3  -7    0.03    0.08
  -4  -4   0    5.58    0.60
   4   4   0    4.13    0.24
  -4   4   0    4.04    0.24
  -4   4   0    4.11    0.49
   4   4   0    3.79    0.57
  -4   4   0    4.48    0.32
  -4  -4   0    4.37    0.24
   4  -4   0    3.79    0.32
  -4   4  -1    0.82    0.16
  -4  -4   1    0.60    0.24
  -4   4  -1    0.46    0.08
   4  -4  -1    0.55    0.05
   4   4   1    0.50    0.04
   4  -4  -1    0.52    0.06
   4   4   1    0.23    0.29
  -4  -4  -1    0.51    0.04
  -4   4   1    0.65    0.21
   4  -4   1    0.56    0.09
  -4   4   1    0.47    0.04
  -4   4   1    0.61    0.05
   4   4  -1    0.81    0.29
   4  -4  -2    4.95    0.29
  -4  -4   2    5.97    0.57
  -4   4  -2    4.93    0.40
   4   4   2    4.32    0.66
   4   4  -2    4.84    0.47
   4  -4   2    5.10    0.53
  -4   4   2    5.14    0.62
   4   4  -2    5.04    0.64
  -4  -4  -2    5.03    0.29
   4  -4  -3    3.13    0.18
  -4  -4   3    3.26    0.32
   4   4   3    2.47    0.53
  -4   4  -3    2.89    0.27
  -4  -4  -3    2.99    0.18
   4   4  -3    2.55    0.35
  -4   4   3    2.34    0.43
   4   4  -3    2.88    0.32
  -4  -4  -3    3.08    0.24
   4  -4   3    3.36    0.36
   4   4   4    4.52    0.72
  -4   4  -4    4.96    0.41
   4  -4  -4    5.10    0.29
   4  -4  -4    5.16    0.37
  -4   4   4    4.61    0.63
  -4  -4  -4    4.95    0.38
   4  -4   4    4.70    0.55
   4   4  -4    4.88    0.45
  -4  -4  -4    5.04    0.30
   4   4   5    0.12    0.40
  -4   4  -5   -0.04    0.09
   4  -4  -5   -0.03    0.04
   4   4  -5    0.21    0.14
  -4  -4  -5   -0.02    0.04
  -4  -4  -5   -0.09    0.06
   4  -4   5    0.07    0.13
  -4   4   5    0.30    0.25
  -4   4  -6    0.49    0.12
   4  -4  -6    0.28    0.06
   4   4   6    0.83    0.45
  -4  -4  -6    0.35    0.06
  -4  -4  -6    0.33    0.09
   4   4  -6    0.53    0.15
  -4   4  -7    0.70    0.17
   4  -4  -7    0.93    0.09
   4   4  -7    1.17    0.19
  -4  -4  -7    1.03    0.10
   4  -5   0   34.58    2.64
   4   5   0   37.40    2.03
   4   5   0   34.64    3.61
  -4   5   0   37.43    2.63
  -4  -5   0   37.86    2.03
  -4   5  -1    1.31    0.23
   4  -5  -1    1.21    0.09
   4   5   1    0.80    0.38
  -4   5  -1    1.32    0.13
  -4  -5   1    1.15    0.32
   4  -5  -1    1.15    0.12
  -4   5   1    1.04    0.28
  -4   5   1    1.30    0.11
  -4  -5  -1    1.29    0.09
   4   5  -1    1.43    0.37
  -4   5  -2    3.09    0.27
  -4  -5   2    2.97    0.43
   4  -5  -2    3.11    0.19
   4   5   2    2.67    0.56
  -4   5  -2    3.42    0.38
   4   5  -2    2.55    0.34
   4   5  -2    2.80    0.46
  -4  -5  -2    3.14    0.19
  -4   5   2    3.19    0.48
   4   5   3    9.10    1.15
  -4  -5   3   10.74    0.98
  -4   5  -3   11.05    0.75
   4  -5  -3    9.48    0.55
   4   5  -3    8.82    0.99
  -4   5   3    8.46    1.06
   4   5  -3   10.35    0.81
   4  -5   3    9.85    0.97
  -4  -5  -3    9.42    0.55
   4  -5  -4    0.28    0.05
  -4   5  -4    0.32    0.11
   4   5   4   -0.11    0.42
   4   5  -4    0.45    0.17
   4  -5   4    0.07    0.13
  -4  -5  -4    0.36    0.07
  -4  -5  -4    0.26    0.05
  -4   5   4    0.81    0.33
   4  -5  -5    0.35    0.05
  -4   5  -5    0.74    0.13
   4   5   5   -0.07    0.43
  -4  -5  -5    0.50    0.06
  -4   5   5    0.55    0.32
   4   5  -5    0.39    0.16
   4  -5   5    0.56    0.16
  -4  -5  -5    0.50    0.08
   4  -5  -6    0.21    0.05
   4   5   6   -0.39    0.41
  -4   5  -6    0.32    0.13
  -4  -5  -6    0.15    0.07
   4   5  -6    0.46    0.16
  -4   5   6    0.37    0.30
  -4  -5  -6    0.16    0.05
   4  -5  -7    0.23    0.06
   4   5   7   -0.30    0.46
  -4   5  -7   -0.04    0.13
  -4  -5  -7    0.15    0.06
   4   5  -7    0.15    0.14
  -4   6   0   15.99    1.11
   4   6   0   14.83    1.64
   4  -6   0   14.30    1.13
  -4   6   0   15.85    1.57
   4  -6  -1    7.07    0.38
   4   6   1    5.19    0.85
  -4   6  -1    7.17    0.51
   4  -6  -1    5.85    0.51
  -4   6  -1    7.07    0.74
  -4  -6  -1    6.95    0.38
  -4   6   1    6.67    0.49
  -4   6   1    5.91    0.77
   4   6  -1    5.47    0.83
  -4  -6   2    1.20    0.30
   4   6   2    1.13    0.44
  -4   6  -2    0.78    0.13
   4  -6  -2    1.03    0.08
  -4   6  -2    0.84    0.20
   4   6  -2    0.85    0.24
  -4   6   2    0.66    0.32
   4   6  -2    1.12    0.36
  -4  -6  -2    1.05    0.08
  -4   6  -3    0.74    0.13
  -4  -6   3    1.02    0.24
   4  -6  -3    0.72    0.07
   4   6   3    0.77    0.45
   4   6  -3    0.92    0.24
  -4   6   3    0.43    0.36
  -4  -6  -3    0.79    0.07
   4   6  -3    0.48    0.25
   4  -6   3    0.80    0.17
   4   6   4    2.61    0.70
  -4   6  -4    4.06    0.35
   4  -6  -4    4.05    0.24
  -4   6   4    3.75    0.61
   4  -6   4    3.65    0.45
   4   6  -4    3.47    0.40
   4   6  -4    4.06    0.39
  -4  -6  -4    3.89    0.24
   4   6   5    0.17    0.46
  -4   6  -5    0.16    0.12
   4  -6  -5    0.27    0.05
   4  -6   5    0.42    0.15
  -4   6   5    0.62    0.33
  -4  -6  -5    0.26    0.05
   4   6  -5    0.42    0.16
   4   6   6    0.06    0.48
  -4   6  -6   -0.04    0.11
   4  -6  -6    0.14    0.05
   4   6  -6    0.30    0.16
  -4  -6  -6    0.00    0.05
  -4   6   6    0.19    0.31
  -4   6  -7    0.03    0.13
   4  -6  -7    0.00    0.05
   4   6   7   -0.39    0.47
  -4  -6  -7   -0.01    0.06
   4   6  -7   -0.09    0.15
   4  -7   0    8.82    0.75
  -4   7   0    9.78    1.07
  -4   7   0   10.46    0.73
   4   7   0   10.21    1.22
   4  -7  -1    3.34    0.20
  -4   7  -1    3.54    0.29
   4   7   1    3.11    0.63
  -4   7  -1    3.31    0.45
  -4  -7  -1    3.27    0.20
  -4   7   1    3.15    0.25
   4   7  -1    3.20    0.39
  -4   7   1    3.97    0.54
   4   7  -1    2.36    0.58
  -4   7  -2    3.25    0.40
   4   7   2    2.07    0.59
  -4   7  -2    2.84    0.27
   4  -7  -2    2.99    0.18
  -4  -7  -2    2.81    0.18
   4   7  -2    2.40    0.51
  -4   7   2    2.61    0.51
   4   7  -2    2.80    0.37
   4   7   3    2.37    0.65
  -4   7  -3    2.69    0.35
  -4  -7   3    2.98    0.44
   4  -7  -3    2.46    0.17
  -4   7  -3    2.81    0.27
   4   7  -3    2.69    0.35
  -4  -7  -3    2.94    0.17
  -4   7   3    1.98    0.50
   4   7  -3    2.38    0.42
   4  -7  -4    4.38    0.27
  -4   7  -4    5.04    0.40
   4   7   4    3.56    0.79
   4  -7   4    4.81    0.50
   4   7  -4    4.26    0.46
  -4  -7  -4    4.43    0.27
  -4   7   4    4.73    0.70
   4   7   5    0.83    0.54
  -4   7  -5    0.93    0.16
   4  -7  -5    0.46    0.06
   4  -7   5    0.65    0.17
  -4  -7  -5    0.66    0.07
   4   7  -5    0.77    0.19
  -4   7   5    0.24    0.36
   4   7   6    0.67    0.54
   4  -7  -6    0.82    0.09
  -4   7  -6    0.86    0.17
  -4  -7  -6    0.83    0.09
   4   7  -6    0.89    0.21
  -4   7   6    0.95    0.41
  -4   8   0   11.60    1.31
  -4   8   0   12.76    0.91
   4   8   0   11.17    1.45
  -4   8  -1    0.92    0.31
   4   8   1    0.31    0.48
  -4   8  -1    0.82    0.13
  -4  -8  -1    0.77    0.07
   4   8  -1    0.61    0.44
  -4   8   1    0.74    0.09
  -4   8   1    0.54    0.35
   4   8  -1    0.93    0.26
   4  -8  -2    8.56    0.49
  -4   8  -2    9.39    0.93
  -4   8  -2    8.96    0.67
   4   8   2    6.56    1.10
   4   8  -2    7.89    1.06
  -4  -8  -2    8.21    0.49
   4   8  -2    8.76    0.76
  -4   8   2    7.99    1.03
   4  -8  -3    0.53    0.06
   4   8   3    0.07    0.51
  -4   8  -3    0.58    0.21
  -4   8  -3    0.92    0.16
  -4   8   3    0.44    0.44
   4   8  -3    0.28    0.32
   4   8  -3    0.90    0.24
  -4  -8  -3    0.71    0.07
   4  -8  -4    3.37    0.21
  -4   8  -4    3.74    0.34
   4   8   4    2.24    0.73
   4  -8   4    3.37    0.40
  -4   8   4    3.46    0.62
  -4  -8  -4    3.12    0.21
   4   8  -4    3.51    0.39
   4   8   5   -0.19    0.52
  -4   8  -5    0.33    0.14
   4  -8  -5    0.16    0.05
  -4   8   5    0.37    0.40
   4   8  -5   -0.09    0.18
   4  -8   5    0.17    0.14
  -4  -8  -5    0.11    0.05
  -4   8  -6    0.29    0.14
   4  -8  -6    0.23    0.06
   4   8   6    0.44    0.58
   4   8  -6    0.40    0.18
  -4   8   6   -0.10    0.37
  -4  -8  -6    0.13    0.06
  -4   9   0    1.00    0.37
   4   9   0    1.31    0.58
  -4   9   0    1.04    0.14
  -4   9  -1    7.23    0.80
  -4   9  -1    6.79    0.50
   4   9   1    4.15    0.90
   4   9  -1    6.51    0.93
  -4   9   1    6.48    0.47
  -4   9   1    5.58    0.82
   4   9  -1    5.62    0.60
  -4  -9  -1    5.84    0.36
   4  -9  -2    8.37    0.47
  -4   9  -2    9.12    0.65
   4   9   2    7.06    1.12
  -4   9  -2    9.17    0.91
   4   9  -2    7.89    1.05
   4   9  -2    8.56    0.76
  -4  -9  -2    7.92    0.47
  -4   9   2    7.87    0.60
  -4   9   2    7.22    1.05
   4   9   3    6.59    1.21
   4  -9  -3    9.67    0.55
  -4   9  -3   10.25    0.76
  -4   9  -3    9.96    1.01
   4   9  -3    8.57    1.09
   4   9  -3   10.68    0.85
  -4  -9  -3    9.57    0.55
  -4   9   3    9.42    1.17
  -4   9  -4    0.54    0.16
   4   9   4    0.58    0.54
   4  -9  -4    0.70    0.08
  -4  -9  -4    0.71    0.08
   4   9  -4    0.97    0.25
  -4   9   4    0.93    0.46
   4  -9   4    0.74    0.17
   4  -9  -5    2.41    0.17
  -4   9  -5    2.93    0.30
   4   9   5    2.18    0.75
  -4  -9  -5    2.67    0.18
   4   9  -5    2.35    0.34
  -4   9   5    2.28    0.60
   4  -9  -6    1.51    0.12
  -4   9  -6    1.54    0.24
   4   9   6    1.53    0.65
  -4  -9  -6    1.32    0.12
  -4   9   6    1.08    0.49
   4   9  -6    1.98    0.29
  -4  10   0   11.03    1.24
  -4  10   0   10.86    0.82
   4  10   0   11.13    0.93
   4  10   0    9.51    1.38
  -4  10  -1   26.89    2.63
   4  10   1   20.84    2.74
  -4  10  -1   28.27    1.92
  -4  10   1   25.29    2.68
  -4  10   1   26.87    1.89
   4  10  -1   28.95    2.02
   4  10  -1   22.57    2.72
  -4 -10  -1   25.40    1.46
   4 -10  -2    6.61    0.41
  -4  10  -2    7.43    0.58
  -4  10  -2    7.46    0.84
   4  10   2    6.90    1.07
  -4  10   2    7.61    0.99
   4  10  -2    6.73    0.95
  -4 -10  -2    6.81    0.41
   4  10  -2    7.60    0.71
   4  10   3    7.20    1.18
  -4  10  -3    8.51    0.68
  -4  10  -3    9.76    0.92
   4 -10  -3    7.75    0.48
  -4  10   3    9.64    1.15
   4  10  -3    7.95    1.00
  -4 -10  -3    8.22    0.48
   4  10   4    1.64    0.70
   4 -10  -4    2.96    0.19
  -4  10  -4    2.50    0.30
  -4 -10  -4    2.65    0.18
  -4  10   4    3.52    0.70
   4  10  -4    2.77    0.38
   4 -10  -5    5.52    0.34
   4  10   5    4.35    0.97
  -4  10  -5    6.99    0.52
  -4  10   5    5.53    0.90
  -4 -10  -5    5.33    0.34
   4  10  -5    5.75    0.56
  -4  11   0    9.31    0.68
   4  11   0    7.20    1.17
  -4  11   0    7.76    1.05
   4  11   0    8.98    0.79
  -4  11  -1    7.74    0.61
   4  11   1    7.35    0.70
   4  11   1    6.15    1.11
  -4  11  -1    8.20    0.93
   4  11  -1    5.14    1.03
  -4  11   1    7.62    0.57
  -4  11   1    7.22    1.01
   4  11  -1    8.29    0.73
   4  11   2    4.87    0.97
  -4  11  -2    6.54    0.52
   4 -11  -2    5.66    0.35
  -4  11  -2    6.43    0.76
  -4  11   2    5.12    0.88
   4  11  -2    6.95    0.64
   4  11  -2    5.86    0.88
  -4 -11  -2    5.65    0.35
  -4  11  -3   10.24    0.97
  -4  11  -3    8.58    0.70
   4 -11  -3    8.72    0.50
   4  11   3    5.65    1.18
  -4  11   3    7.21    1.13
   4  11  -3    8.44    1.06
  -4 -11  -3    8.39    0.50
   4  11  -3    8.83    0.78
   4 -11  -4    3.05    0.21
  -4  11  -4    3.59    0.36
  -4  11  -4    3.78    0.47
   4  11   4    2.04    0.77
   4  11  -4    4.20    0.45
  -4 -11  -4    3.15    0.21
  -4  11   4    2.49    0.70
  -4  11  -5    2.77    0.30
   4 -11  -5    1.94    0.15
   4  11   5    0.34    0.70
  -4 -11  -5    1.69    0.14
   4  11  -5    1.69    0.31
  -4  11   5    1.69    0.63
   4  12   0    0.97    0.30
  -4  12   0    0.92    0.15
  -4  12   0    0.46    0.40
   4  12   0    0.28    0.53
   4  12   1    0.37    0.58
  -4  12  -1    1.56    0.21
  -4  12  -1    1.54    0.43
   4  12   1    1.65    0.33
   4  12  -1    1.72    0.63
   4  12  -1    0.93    0.30
  -4  12   1    1.90    0.52
   4  12   2   -0.24    0.56
  -4  12  -2    0.12    0.30
  -4  12  -2    0.28    0.14
   4  12  -2    0.04    0.48
  -4  12   2    0.96    0.49
   4  12  -2    0.59    0.28
  -4 -12  -2    0.19    0.06
  -4  12  -3    2.40    0.27
   4 -12  -3    1.26    0.12
   4  12   3    1.17    0.68
  -4  12  -3    1.78    0.36
   4  12  -3    1.84    0.35
  -4  12   3    2.18    0.62
   4  12  -3    1.82    0.48
  -4 -12  -3    1.70    0.14
   4  12   4    0.06    0.66
  -4  12  -4    0.03    0.21
   4 -12  -4   -0.02    0.06
  -4  12  -4    0.02    0.16
  -4 -12  -4    0.25    0.07
   4  12  -4    0.20    0.24
  -4  12   4    0.43    0.54
   4  13   0   -0.47    0.59
  -4  13   0    0.16    0.12
  -4  13   0   -0.22    0.42
   4  13   0    0.05    0.26
  -4  13  -1    0.28    0.14
  -4  13  -1    1.03    0.42
   4  13   1   -0.59    0.58
   4  13   1   -0.04    0.27
  -4  13   1   -0.05    0.48
   4  13  -1   -0.74    0.53
   4  13  -1    0.23    0.25
   4  13   2    0.33    0.27
   4  13   2   -0.01    0.60
  -4  13  -2    0.22    0.35
  -4  13  -2    0.29    0.16
   4  13  -2    0.77    0.52
  -4 -13  -2    0.10    0.06
   4  13  -2   -0.21    0.26
  -4  13   2    0.02    0.46
  -4  13  -3    0.94    0.32
   4 -13  -3    0.64    0.09
  -4  13  -3    0.76    0.20
   4  13   3    0.58    0.71
  -4 -13  -3    0.59    0.09
  -4  13   3    1.18    0.59
   4  13  -3    1.04    0.31
   4 -13  -4    0.49    0.09
  -4  13  -4    1.30    0.23
   4  13   4   -0.57    0.65
   4  13  -4    1.15    0.30
  -4  13   4    0.77    0.63
  -4 -13  -4    0.44    0.09
   4  14   0   -0.12    0.27
  -4  14   0    0.25    0.43
   4  14   0    0.22    0.58
   4  14   1    0.15    0.61
  -4  14  -1   -0.05    0.36
   4  14   1   -0.20    0.26
  -4  14  -1    0.20    0.15
   4  14  -1    0.20    0.28
  -4  14   1    0.15    0.52
   4  14  -1    0.12    0.59
  -4  14  -2    0.53    0.37
  -4  14  -2    1.03    0.21
   4  14   2    0.91    0.71
   4  14  -2    0.22    0.55
   4  14  -2    0.76    0.30
  -4  14   2    1.27    0.58
  -4  14  -3    0.33    0.19
  -4  14  -3    0.42    0.33
   4  14   3    0.07    0.67
   4  14  -3    0.61    0.27
  -4 -14  -3    0.16    0.07
  -4  14   3    1.42    0.69
  -4  15   0    0.21    0.47
   4  15   0    0.53    0.67
   4  15   0   -0.23    0.26
  -4  15  -1    1.06    0.23
   4  15   1    1.42    0.35
   4  15   1    0.69    0.76
  -4  15  -1    2.05    0.58
  -4  15   1    1.21    0.58
   4  15  -1    1.68    0.35
   4  15  -1    0.93    0.68
  -5   0   0   -0.07    0.09
   5   0   0    0.05    0.04
   5   0   0   -0.09    0.10
  -5   0  -1    0.09    0.04
  -5   0  -1   -0.01    0.11
   5   0  -1   -0.04    0.08
   5   0  -1    0.04    0.08
   5   0   1    0.08    0.13
   5   0   1    0.01    0.05
   5   0  -2   -0.02    0.10
   5   0   2    0.06    0.15
   5   0  -2   -0.01    0.06
  -5   0  -2   -0.06    0.05
   5   0  -3    0.05    0.06
   5   0  -3    0.11    0.11
  -5   0  -3   -0.01    0.05
   5   0   3    0.18    0.17
   5   0  -3    0.21    0.17
   5   0  -4   -0.27    0.17
  -5   0  -4   -0.08    0.06
   5   0  -4    0.05    0.10
   5   0  -4   -0.02    0.06
   5   0   4   -0.30    0.18
  -5   0  -5   -0.03    0.07
   5   0  -5    0.01    0.09
   5   0   5    0.11    0.22
  -5   0  -6   -0.16    0.07
   5   0  -6    0.11    0.09
   5   0   6    0.16    0.28
  -5   0  -7   -0.06    0.09
  -5   1   0   15.64    1.19
   5  -1   0   15.75    1.60
   5  -1   0   17.65    1.61
  -5  -1   0   16.28    0.91
   5  -1   0   16.69    1.19
   5   1   0   15.70    1.62
  -5  -1   0   18.31    1.62
   5  -1  -1   98.53    5.58
   5  -1  -1   96.05    9.67
   5   1   1   97.43    7.25
  -5   1  -1   97.73    7.25
   5  -1  -1  101.72    9.66
  -5  -1   1  107.18    9.66
   5  -1  -1  103.07    7.24
   5   1   1   94.75    9.69
  -5   1  -1  114.38    9.67
  -5  -1  -1  110.42    9.69
   5   1  -1   99.04    9.67
   5  -1   1   98.11    7.25
   5  -1   1   99.34    9.67
  -5  -1  -1   97.05    7.25
   5  -1  -2    6.91    0.81
  -5   1  -2    8.00    0.58
   5   1   2    7.78    0.83
  -5  -1  -2    7.85    0.58
   5  -1   2    8.32    0.80
   5   1  -2    7.97    0.77
   5   1  -2    7.61    0.77
  -5   1   2    8.24    0.78
   5  -1  -3   10.09    0.79
  -5   1  -3   10.70    0.78
   5   1   3   10.17    1.10
   5  -1  -3    9.46    1.09
  -5   1   3   11.61    1.03
   5   1  -3    9.09    1.03
   5   1  -3   10.66    0.81
   5  -1   3   10.51    1.07
   5   1  -3   11.04    1.02
  -5  -1  -3   10.80    0.77
   5   1   4    2.62    0.44
   5  -1  -4    2.80    0.43
  -5   1  -4    3.09    0.26
   5  -1  -4    3.24    0.27
   5  -1   4    2.56    0.40
   5   1  -4    2.90    0.29
  -5  -1  -4    2.96    0.26
  -5   1   4    3.45    0.34
   5   1   5    5.97    0.82
   5  -1  -5    7.04    0.54
  -5   1  -5    7.01    0.54
   5   1  -5    6.71    0.56
  -5   1   5    7.52    0.70
   5  -1   5    6.57    0.79
  -5  -1  -5    6.92    0.53
   5  -1  -6    0.92    0.13
  -5   1  -6    1.12    0.14
   5   1   6    1.09    0.38
  -5  -1  -6    1.01    0.13
   5  -1   6    0.76    0.30
   5   1  -6    1.10    0.16
  -5   1  -7    0.15    0.10
   5   1  -7    0.35    0.11
  -5  -1  -7    0.38    0.11
   5   2   0   21.76    2.14
  -5   2   0   20.95    1.57
   5  -2   0   21.53    2.12
   5   2   0   21.22    1.21
  -5  -2   0   24.46    2.14
  -5  -2   0   21.56    1.21
   5  -2   0   21.97    1.57
   5   2   1    5.86    0.66
   5   2   1    5.92    0.44
  -5  -2   1    6.67    0.62
   5  -2  -1    5.79    0.43
  -5   2  -1    5.96    0.44
   5  -2  -1    5.53    0.63
   5  -2  -1    5.86    0.33
   5   2  -1    5.85    0.63
   5  -2   1    5.75    0.44
  -5  -2  -1    5.64    0.33
   5  -2   1    5.96    0.61
  -5   2   1    5.91    0.61
  -5   2   1    5.65    0.33
   5  -2   1    5.89    0.60
  -5  -2  -1    5.89    0.66
   5  -2  -2   18.52    2.22
   5   2   2   22.29    2.25
  -5   2  -2   22.15    1.64
   5  -2  -2   22.85    1.26
  -5  -2   2   24.19    2.18
  -5  -2  -2   22.24    1.64
   5   2  -2   23.62    2.20
  -5   2   2   23.84    2.20
   5  -2   2   23.39    2.20
   5   2   3    1.80    0.36
   5  -2  -3    1.37    0.35
   5  -2  -3    2.00    0.13
   5  -2  -3    2.09    0.20
  -5   2  -3    2.14    0.20
   5  -2   3    2.07    0.29
   5   2  -3    2.26    0.26
  -5  -2  -3    2.30    0.19
   5   2  -3    2.18    0.25
  -5   2   3    2.50    0.30
   5  -2  -4    0.17    0.07
   5  -2  -4   -0.78    0.26
   5   2   4   -0.04    0.24
  -5   2  -4    0.23    0.08
   5   2  -4    0.46    0.15
  -5  -2  -4    0.24    0.07
   5  -2   4    0.26    0.17
  -5   2   4    0.35    0.16
   5   2   5    4.30    0.68
  -5   2  -5    5.29    0.42
   5  -2  -5    5.12    0.40
   5  -2   5    4.44    0.59
  -5   2   5    5.01    0.56
   5   2  -5    5.64    0.45
  -5  -2  -5    5.17    0.40
   5   2   6    0.00    0.34
  -5   2  -6    0.33    0.11
  -5  -2  -6    0.18    0.08
   5  -2   6    0.28    0.22
   5   2  -6    0.22    0.12
  -5   2  -7    0.76    0.15
  -5  -2  -7    0.94    0.13
   5   2  -7    0.87    0.16
   5   3   0    0.61    0.05
  -5   3   0    0.74    0.07
  -5   3   0    0.70    0.05
  -5  -3   0    1.40    0.25
   5   3   0    0.66    0.23
  -5   3   0    0.70    0.15
  -5  -3   0    0.67    0.05
   5  -3   0    0.56    0.17
   5  -3   0    0.58    0.07
  -5  -3   1   31.86    2.72
   5   3   1   26.44    2.75
  -5   3  -1   28.12    2.02
   5  -3  -1   24.28    2.72
   5  -3  -1   28.09    2.01
   5  -3  -1   28.87    1.55
  -5   3   1   29.92    2.72
  -5   3   1   27.57    2.01
  -5   3   1   27.23    1.55
  -5  -3  -1   27.57    1.55
   5   3  -1   26.49    2.73
   5  -3   1   25.91    2.02
   5  -3   1   30.59    2.70
   5  -3  -2   17.88    0.99
   5  -3  -2   18.57    1.29
   5   3   2   17.51    1.81
  -5   3  -2   18.07    1.30
  -5  -3   2   18.71    1.73
  -5  -3  -2   17.75    1.00
   5  -3   2   18.16    1.74
  -5  -3  -2   17.52    1.30
  -5   3   2   17.67    1.76
   5   3  -2   16.18    1.77
   5  -3  -3    4.57    0.36
  -5   3  -3    4.65    0.38
   5   3   3    4.82    0.64
   5  -3  -3    4.80    0.27
   5   3  -3    4.55    0.51
  -5   3   3    5.03    0.55
  -5  -3  -3    4.64    0.28
   5   3  -3    5.03    0.46
  -5  -3  -3    4.66    0.36
   5  -3   3    5.09    0.52
   5   3   4    4.95    0.72
  -5   3  -4    5.78    0.43
   5  -3  -4    5.49    0.40
   5  -3  -4    5.24    0.31
  -5   3   4    5.52    0.62
   5  -3   4    5.07    0.59
  -5  -3  -4    5.31    0.41
   5   3  -4    5.29    0.48
   5   3   5   -0.05    0.31
   5  -3  -5    0.18    0.05
  -5   3  -5    0.09    0.09
   5  -3  -5    0.17    0.06
   5   3  -5   -0.11    0.13
   5  -3   5    0.05    0.16
  -5   3   5    0.28    0.19
  -5  -3  -5    0.10    0.07
   5  -3  -6    0.28    0.05
  -5   3  -6    0.31    0.11
   5   3   6    0.25    0.37
   5   3  -6    0.45    0.14
  -5  -3  -6    0.19    0.08
   5  -3   6    0.33    0.20
  -5   3  -7    0.17    0.12
   5  -3  -7    0.09    0.05
   5   3  -7   -0.10    0.12
  -5  -3  -7    0.06    0.08
   5   4   0   15.88    1.75
  -5   4   0   17.29    1.24
  -5   4   0   17.37    0.96
   5   4   0   17.41    0.95
  -5  -4   0   17.96    0.96
  -5   4   0   16.85    1.69
   5  -4   0   16.58    1.25
  -5   4  -1   10.90    0.79
   5   4   1   10.61    0.60
  -5   4  -1   12.01    1.07
  -5  -4   1   12.66    1.12
   5   4   1    9.21    1.16
   5  -4  -1   10.03    0.77
   5  -4  -1   10.30    0.60
  -5  -4  -1   11.21    0.60
  -5   4   1   10.26    0.60
  -5   4   1   10.49    0.77
   5   4  -1   10.86    0.60
  -5   4   1   10.84    1.09
   5   4  -1    9.70    1.13
  -5  -4   2   15.05    1.32
  -5   4  -2   13.83    0.98
   5  -4  -2   13.36    0.74
   5   4   2   11.17    1.40
   5   4  -2   11.81    1.36
   5  -4   2   13.27    1.31
  -5  -4  -2   13.50    0.75
   5   4  -2   13.43    1.05
  -5   4   2   12.82    1.35
   5   4   3    3.68    0.65
  -5   4  -3    4.72    0.38
   5  -4  -3    4.51    0.27
  -5  -4   3    4.94    0.47
   5   4  -3    4.36    0.45
  -5  -4  -3    5.07    0.28
  -5   4   3    4.58    0.58
   5  -4   3    4.47    0.51
   5   4  -3    4.17    0.54
  -5  -4  -3    4.81    0.36
  -5   4  -4    1.55    0.18
   5  -4  -4    1.50    0.12
   5   4   4    0.83    0.41
   5  -4  -4    1.53    0.11
  -5  -4  -4    1.43    0.15
   5   4  -4    1.58    0.25
  -5  -4  -4    1.58    0.11
   5  -4   4    1.46    0.24
  -5   4   4    1.34    0.31
  -5   4  -5    1.05    0.15
   5  -4  -5    0.87    0.08
   5   4   5    0.61    0.38
   5  -4   5    1.18    0.22
  -5   4   5    0.85    0.27
  -5  -4  -5    0.95    0.12
   5   4  -5    1.09    0.19
  -5  -4  -5    1.03    0.09
   5  -4  -6    0.33    0.06
   5   4   6   -0.29    0.38
  -5   4  -6    0.37    0.12
  -5  -4  -6    0.33    0.06
  -5  -4  -6    0.25    0.09
   5   4  -6    0.59    0.15
   5   4   7    0.14    0.47
   5  -4  -7    0.50    0.07
  -5   4  -7    0.61    0.14
  -5  -4  -7    0.51    0.11
  -5  -4  -7    0.53    0.08
   5   4  -7    0.73    0.17
   5   5   0    1.08    0.36
  -5   5   0    1.34    0.25
   5   5   0    1.24    0.09
  -5   5   0    1.46    0.13
   5  -5   0    1.16    0.13
  -5  -5   0    1.50    0.09
   5   5   1   11.46    1.46
   5  -5  -1   14.05    0.77
  -5  -5   1   15.83    1.44
  -5   5  -1   15.79    1.38
   5  -5  -1   12.12    1.00
  -5   5  -1   13.64    1.01
   5   5  -1   12.59    1.45
  -5   5   1   13.65    0.99
  -5   5   1   14.55    1.41
  -5  -5  -1   14.09    0.77
   5  -5  -2   11.81    0.67
  -5   5  -2   12.13    0.88
  -5   5  -2   12.80    1.19
  -5  -5   2   13.40    1.23
   5   5   2    9.23    1.29
   5   5  -2   12.03    0.95
  -5   5   2   10.91    1.23
   5   5  -2   10.84    1.27
  -5  -5  -2   11.93    0.67
  -5  -5   3    7.01    0.63
   5  -5  -3    5.75    0.35
  -5   5  -3    7.05    0.49
   5   5   3    4.16    0.78
   5  -5   3    5.97    0.64
   5   5  -3    6.43    0.58
   5   5  -3    5.64    0.70
  -5  -5  -3    5.91    0.35
  -5   5   3    5.95    0.74
   5  -5  -4    2.28    0.15
   5   5   4    2.41    0.54
  -5   5  -4    2.11    0.23
  -5  -5  -4    2.56    0.21
  -5   5   4    2.56    0.43
  -5  -5  -4    2.30    0.16
   5  -5   4    2.45    0.32
   5   5  -4    2.72    0.31
   5  -5  -5    2.10    0.14
  -5   5  -5    2.20    0.23
   5   5   5    1.26    0.51
   5   5  -5    2.02    0.27
  -5  -5  -5    1.87    0.14
  -5  -5  -5    2.27    0.19
   5  -5   5    1.82    0.29
  -5   5   5    2.07    0.38
   5  -5  -6    0.10    0.05
   5   5   6    0.42    0.48
  -5   5  -6    0.30    0.12
   5   5  -6    0.23    0.14
  -5  -5  -6    0.15    0.06
  -5  -5  -6    0.16    0.08
   5  -5  -7    0.52    0.07
   5   5   7   -0.14    0.46
  -5   5  -7    0.41    0.14
   5   5  -7    0.43    0.16
  -5  -5  -7    0.30    0.07
   5  -6   0    0.87    0.12
  -5   6   0    1.59    0.28
   5   6   0    0.96    0.42
  -5   6   0    1.02    0.11
   5   6   1    5.21    0.83
  -5   6  -1    6.73    0.50
   5  -6  -1    6.56    0.37
  -5   6  -1    7.18    0.73
   5  -6  -1    6.29    0.50
   5   6  -1    5.52    0.82
  -5   6   1    6.82    0.76
  -5  -6  -1    6.78    0.38
  -5   6   1    6.54    0.48
   5   6   2    0.59    0.40
   5  -6  -2    0.81    0.07
  -5   6  -2    1.07    0.21
  -5  -6   2    0.77    0.27
  -5   6  -2    1.03    0.13
  -5  -6  -2    0.79    0.07
  -5   6   2    1.17    0.31
   5   6  -2    0.99    0.24
   5   6  -2    0.77    0.37
  -5   6  -3    3.30    0.31
   5   6   3    2.40    0.62
   5  -6  -3    3.38    0.21
  -5  -6   3    5.07    0.46
  -5  -6  -3    3.65    0.22
   5  -6   3    3.49    0.42
  -5   6   3    3.36    0.55
   5   6  -3    3.37    0.40
   5   6  -3    3.30    0.49
  -5   6  -4    0.23    0.11
   5  -6  -4    0.31    0.05
   5   6   4    0.52    0.46
   5  -6   4    0.54    0.16
   5   6  -4    0.58    0.20
  -5  -6  -4    0.31    0.05
  -5   6   4    0.33    0.31
   5  -6  -5    1.90    0.13
  -5   6  -5    2.01    0.22
   5   6   5    1.42    0.54
   5   6  -5    1.58    0.26
  -5  -6  -5    1.94    0.13
   5  -6   5    1.60    0.27
  -5   6   5    2.09    0.41
  -5   6  -6    0.06    0.11
   5  -6  -6    0.08    0.05
   5   6   6    0.38    0.49
  -5  -6  -6    0.07    0.05
   5   6  -6    0.24    0.17
  -5   6   6    0.38    0.29
  -5   7   0    5.17    0.63
  -5   7   0    4.79    0.37
   5   7   0    4.35    0.73
  -5   7  -1    6.72    0.51
   5   7   1    5.86    0.92
   5  -7  -1    6.18    0.52
  -5   7  -1    7.51    0.75
  -5   7   1    7.46    0.83
   5   7  -1    5.87    0.88
  -5  -7  -1    6.76    0.38
  -5   7   1    6.42    0.49
   5   7   2    2.44    0.64
  -5   7  -2    4.66    0.47
   5  -7  -2    3.59    0.22
  -5   7  -2    3.61    0.32
   5   7  -2    3.74    0.43
  -5   7   2    3.16    0.55
   5   7  -2    3.35    0.59
  -5  -7  -2    3.69    0.22
  -5   7  -3    0.47    0.12
   5   7   3    0.20    0.46
   5  -7  -3    0.51    0.06
  -5  -7   3    1.03    0.26
  -5  -7  -3    0.52    0.06
   5   7  -3    0.33    0.22
   5   7  -3    0.53    0.32
  -5   7   3    0.95    0.37
   5   7   4    2.92    0.71
  -5   7  -4    4.16    0.33
   5  -7  -4    3.53    0.22
  -5  -7  -4    3.60    0.22
  -5   7   4    3.16    0.58
   5  -7   4    3.41    0.42
  -5   7  -5    1.00    0.15
   5   7   5    0.89    0.49
   5  -7  -5    0.53    0.07
  -5  -7  -5    0.59    0.07
   5   7  -5    1.10    0.22
   5  -7   5    0.86    0.19
  -5   7   5    0.81    0.37
   5   7   6    0.36    0.53
  -5   7  -6    0.44    0.14
   5  -7  -6    0.22    0.05
  -5  -7  -6    0.14    0.06
  -5   7   6   -0.12    0.31
   5   7  -6    0.11    0.18
  -5   8   0    0.58    0.09
   5   8   0    0.54    0.46
  -5   8   0    0.18    0.29
   5   8   1    2.33    0.61
   5  -8  -1    2.42    0.25
  -5   8  -1    2.76    0.25
  -5   8  -1    3.74    0.46
  -5   8   1    2.43    0.21
  -5   8   1    2.64    0.48
   5   8  -1    2.28    0.59
   5   8  -1    2.96    0.39
  -5  -8  -1    2.81    0.17
   5   8   2    3.15    0.71
  -5   8  -2    3.93    0.34
  -5   8  -2    3.96    0.51
   5  -8  -2    3.97    0.23
  -5   8   2    4.25    0.62
  -5  -8  -2    3.94    0.24
   5   8  -2    2.99    0.44
   5   8  -2    2.84    0.64
   5  -8  -3    0.06    0.05
  -5   8  -3    0.26    0.12
   5   8   3    0.26    0.47
  -5   8  -3    0.42    0.19
  -5   8   3   -0.03    0.34
   5   8  -3   -0.31    0.20
   5   8  -3    0.24    0.33
  -5  -8  -3    0.17    0.05
  -5   8  -4    0.76    0.15
   5   8   4    0.44    0.49
   5  -8  -4    0.78    0.07
  -5  -8  -4    0.62    0.07
   5  -8   4    0.54    0.16
  -5   8   4    0.22    0.36
   5   8  -4    0.16    0.20
  -5   8  -5    5.04    0.43
   5   8   5    3.57    0.86
   5  -8  -5    4.84    0.29
  -5   8   5    5.62    0.76
   5   8  -5    4.54    0.49
  -5  -8  -5    4.93    0.29
   5  -8   5    4.35    0.54
   5  -8  -6    1.34    0.12
   5   8   6    0.30    0.59
  -5   8  -6    1.68    0.22
  -5   8   6    1.50    0.45
   5   8  -6    1.81    0.28
  -5  -8  -6    1.45    0.12
  -5   9   0    4.14    0.35
   5   9   0    4.59    0.82
  -5   9   0    4.65    0.63
   5   9   1    4.81    0.87
  -5   9  -1    4.88    0.65
  -5   9  -1    5.15    0.42
  -5  -9  -1    5.14    0.30
  -5   9   1    6.05    0.74
  -5   9   1    4.86    0.38
   5   9  -1    4.63    0.54
   5   9  -1    4.78    0.83
  -5   9  -2    2.96    0.27
   5  -9  -2    2.77    0.18
  -5   9  -2    2.72    0.43
   5   9   2    1.46    0.62
   5   9  -2    2.71    0.62
  -5  -9  -2    2.62    0.18
  -5   9   2    3.12    0.59
   5   9  -2    2.97    0.40
   5  -9  -3    4.37    0.29
  -5   9  -3    5.36    0.43
  -5   9  -3    5.38    0.59
   5   9   3    3.05    0.79
   5   9  -3    3.98    0.66
   5   9  -3    5.41    0.55
  -5   9   3    4.89    0.73
  -5  -9  -3    5.19    0.29
   5  -9  -4    2.27    0.18
  -5   9  -4    3.52    0.31
   5   9   4    1.96    0.67
   5  -9   4    3.05    0.38
   5   9  -4    3.36    0.39
  -5  -9  -4    2.97    0.19
  -5   9   4    2.33    0.56
  -5   9  -5   -0.08    0.13
   5   9   5   -0.34    0.50
   5  -9  -5   -0.03    0.05
   5   9  -5   -0.21    0.18
  -5   9   5   -0.42    0.34
  -5  -9  -5    0.07    0.05
   5  -9   5    0.14    0.15
   5   9   6    0.12    0.60
  -5   9  -6    1.80    0.23
   5  -9  -6    1.21    0.11
  -5  -9  -6    1.22    0.11
  -5   9   6    1.31    0.47
   5   9  -6    1.17    0.26
  -5  10   0   18.68    1.25
  -5  10   0   16.02    1.78
   5  10   0   13.29    1.87
  -5  10  -1    9.89    1.10
   5  10   1    8.60    1.29
  -5  10  -1   11.08    0.76
   5  10  -1   10.09    0.88
  -5 -10  -1    9.93    0.56
  -5  10   1    9.74    0.72
  -5  10   1    8.96    1.14
   5  10  -1    6.49    1.20
  -5  10  -2   10.05    1.05
  -5  10  -2    9.95    0.75
   5 -10  -2    9.13    0.55
   5  10   2    7.23    1.24
  -5 -10  -2   10.15    0.55
   5  10  -2    8.06    1.18
   5  10  -2    9.29    0.88
  -5  10   2   10.57    1.18
  -5  10  -3   10.99    0.79
  -5  10  -3   10.89    1.06
   5  10   3    7.52    1.29
   5 -10  -3    9.39    0.57
  -5  10   3   11.03    1.25
  -5 -10  -3    9.59    0.57
   5  10  -3   10.98    0.88
   5  10  -3    8.60    1.15
  -5  10  -4    5.66    0.50
   5 -10  -4    5.31    0.33
   5  10   4    5.24    0.99
  -5  10   4    6.40    0.89
  -5 -10  -4    5.40    0.33
   5 -10   4    5.77    0.61
   5  10  -4    5.50    0.58
  -5  10  -5    0.75    0.18
   5  10   5    0.84    0.61
   5 -10  -5    0.28    0.07
   5  10  -5    0.68    0.24
  -5  10   5    0.94    0.47
  -5 -10  -5    0.56    0.07
  -5  11   0   -0.17    0.30
   5  11   0    0.50    0.27
   5  11   0    0.08    0.49
  -5  11   0    0.02    0.08
  -5  11  -1   15.48    1.53
  -5  11  -1   14.79    1.07
   5  11   1   12.43    1.72
  -5  11   1   13.22    1.57
   5  11  -1   14.72    1.20
  -5  11   1   14.23    1.04
   5  11  -1   12.28    1.67
  -5  11  -2    2.92    0.27
   5  11   2    1.31    0.65
  -5  11  -2    2.77    0.44
  -5  11   2    2.19    0.55
  -5 -11  -2    2.11    0.17
   5  11  -2    1.97    0.62
   5  11  -2    1.86    0.39
   5 -11  -3    1.65    0.14
  -5  11  -3    1.90    0.36
  -5  11  -3    2.54    0.25
   5  11   3    1.70    0.72
  -5  11   3    1.20    0.56
   5  11  -3    2.50    0.38
   5  11  -3    2.32    0.52
  -5 -11  -3    1.72    0.14
   5  11   4    1.63    0.73
  -5  11  -4    1.74    0.24
   5 -11  -4    1.50    0.12
  -5 -11  -4    1.31    0.12
   5  11  -4    1.96    0.34
  -5  11   4    1.32    0.57
   5 -11  -5    0.47    0.08
   5  11   5    1.34    0.72
  -5  11  -5    0.91    0.19
  -5  11   5    0.86    0.50
  -5 -11  -5    0.41    0.08
   5  11  -5    0.57    0.26
   5  12   0    1.78    0.33
  -5  12   0    1.26    0.44
  -5  12   0    1.35    0.17
   5  12   0    0.94    0.63
  -5  12  -1    0.87    0.35
   5  12   1    0.47    0.57
  -5  12  -1    0.57    0.14
   5  12   1    0.53    0.28
   5  12  -1   -0.09    0.54
  -5  12   1    0.75    0.43
   5  12  -1    0.46    0.28
   5  12   2    1.82    0.77
  -5  12  -2    3.83    0.54
  -5  12  -2    3.88    0.35
   5  12  -2    3.01    0.45
  -5  12   2    2.75    0.65
   5  12  -2    3.06    0.71
  -5 -12  -2    3.10    0.21
  -5  12  -3    1.47    0.35
   5 -12  -3    1.33    0.12
   5  12   3    2.15    0.76
  -5  12  -3    1.49    0.23
   5  12  -3    1.71    0.34
  -5 -12  -3    1.38    0.13
  -5  12   3    2.68    0.63
  -5  12  -4    3.57    0.35
   5 -12  -4    2.75    0.20
   5  12   4    2.13    0.83
  -5 -12  -4    2.78    0.20
   5  12  -4    3.38    0.44
  -5  12   4    4.01    0.75
  -5  13   0    0.15    0.39
  -5  13   0    0.27    0.12
   5  13   0    0.58    0.30
   5  13   0   -0.31    0.54
  -5  13  -1    2.76    0.55
   5  13   1    2.24    0.40
  -5  13  -1    2.96    0.30
   5  13   1    2.23    0.77
   5  13  -1    2.25    0.74
   5  13  -1    3.11    0.46
  -5  13   1    2.55    0.61
   5  13   2    0.65    0.27
  -5  13  -2    0.35    0.15
   5  13   2    0.11    0.59
  -5  13  -2    0.50    0.34
   5  13  -2    0.69    0.31
  -5  13   2   -0.22    0.46
  -5 -13  -2    0.28    0.07
   5  13  -2    0.23    0.53
  -5  13  -3    0.62    0.31
   5 -13  -3    0.22    0.07
   5  13   3    0.53    0.68
  -5  13  -3    0.42    0.16
   5  13  -3    0.19    0.27
  -5  13   3   -0.27    0.50
  -5 -13  -3    0.32    0.08
  -5  14   0    0.04    0.45
   5  14   0    0.08    0.27
   5  14   0    0.12    0.65
   5  14   1    0.13    0.62
  -5  14  -1    0.73    0.41
   5  14   1    0.83    0.32
  -5  14  -1    1.18    0.19
   5  14  -1    0.42    0.32
   5  14  -1   -0.23    0.56
  -5  14   1    1.11    0.52
   5  14   2   -0.26    0.63
  -5  14  -2    0.39    0.34
  -5  14  -2    0.37    0.15
   5  14  -2   -0.15    0.28
   5  14  -2   -0.46    0.52
  -5  14   2    0.71    0.52
  -5  15   0    0.85    0.49
   5  15   0    0.97    0.33
   5  15   0    0.53    0.68
   6   0   0    0.08    0.04
  -6   0   0    0.19    0.11
   6   0   0    0.02    0.12
   6   0   1   55.61    5.53
   6   0  -1   61.67    5.51
   6   0  -1   57.76    3.18
   6   0  -1   57.17    5.51
  -6   0  -1   55.06    4.13
   6   0  -2    4.33    0.45
   6   0   2    4.24    0.50
   6   0  -2    4.10    0.43
  -6   0  -2    4.18    0.33
   6   0  -3    8.61    0.86
   6   0   3    9.37    0.93
   6   0  -3    7.58    0.90
   6   0  -3    9.46    0.69
  -6   0  -3    8.96    0.65
   6   0  -4    5.65    0.45
   6   0  -4    5.27    0.53
   6   0   4    4.75    0.63
  -6   0  -4    5.90    0.42
   6   0  -4    4.73    0.62
  -6   0  -5    3.72    0.31
   6   0  -5    3.73    0.33
   6   0   5    3.03    0.49
   6   0  -6    5.64    0.45
   6   0   6    4.41    0.69
  -6   0  -6    5.68    0.44
  -6   0  -7    0.26    0.10
   6   1   0    5.38    0.58
  -6   1   0    4.97    0.40
   6  -1   0    5.79    0.57
   6  -1   0    5.28    0.55
   6   1   0    5.66    0.40
  -6  -1   0    5.78    0.57
   6  -1   0    5.30    0.40
  -6  -1   0    5.27    0.30
  -6  -1   1    5.87    0.58
   6   1   1    5.35    0.61
   6  -1  -1    5.62    0.59
   6  -1  -1    5.52    0.57
   6  -1  -1    5.53    0.31
  -6   1  -1    5.56    0.42
   6  -1  -1    5.79    0.42
  -6  -1  -1    5.73    0.42
   6  -1   1    5.52    0.59
   6   1  -1    5.57    0.59
   6  -1  -2   27.04    2.89
  -6   1  -2   30.03    2.15
   6  -1  -2   29.51    1.65
   6   1   2   31.00    2.92
   6  -1  -2   31.14    2.87
   6   1  -2   29.76    2.87
   6  -1   2   29.49    2.89
  -6  -1  -2   29.90    2.15
   6   1  -2   30.36    2.87
   6   1   3    8.34    0.89
   6  -1  -3    6.50    0.86
  -6   1  -3    8.58    0.62
   6  -1  -3    7.38    0.64
  -6  -1  -3    8.28    0.61
   6   1  -3    7.66    0.83
   6   1  -3    8.84    0.81
   6  -1   3    7.71    0.85
  -6   1   3    9.21    0.82
   6   1  -3    8.64    0.67
   6  -1  -4    3.73    0.54
   6   1   4    3.64    0.55
   6  -1  -4    4.08    0.36
  -6   1  -4    4.27    0.34
   6  -1   4    3.61    0.51
   6   1  -4    4.36    0.39
  -6   1   4    4.83    0.45
  -6  -1  -4    4.24    0.34
   6   1   5    3.98    0.62
  -6   1  -5    5.19    0.40
   6  -1  -5    4.56    0.39
  -6  -1  -5    4.99    0.39
   6  -1   5    4.76    0.60
   6   1  -5    5.07    0.42
   6  -1  -6    0.10    0.09
  -6   1  -6    0.00    0.08
   6   1   6   -0.05    0.28
   6   1  -6    0.06    0.11
  -6  -1  -6    0.19    0.09
   6  -1   6   -0.04    0.23
  -6   1  -7    0.67    0.13
  -6  -1  -7    0.69    0.12
  -6  -2   0   25.03    1.39
  -6   2   0   24.12    1.80
  -6  -2   0   27.78    2.45
   6   2   0   23.84    2.44
   6   2   0   24.56    1.39
   6  -2   0   25.42    2.42
   6  -2   0   24.88    1.80
   6  -2  -1   56.42    5.89
   6  -2  -1   63.03    4.40
  -6  -2   1   67.82    5.88
   6  -2  -1   60.96    3.39
   6   2   1   58.94    5.91
  -6   2  -1   59.02    4.40
  -6   2   1   60.55    3.39
  -6   2   1   66.84    5.88
   6  -2   1   59.22    5.88
  -6  -2  -1   59.94    3.39
   6   2  -1   60.96    5.89
  -6   2  -2   19.65    1.46
   6   2   2   19.33    2.00
   6  -2  -2   17.28    1.97
   6  -2  -2   19.74    1.11
  -6  -2   2   21.44    1.93
   6  -2   2   20.30    1.96
  -6   2   2   21.65    1.95
  -6  -2  -2   19.40    1.45
   6   2  -2   20.88    1.95
   6   2   3    5.66    0.74
   6  -2  -3    6.00    0.49
   6  -2  -3    4.71    0.72
   6  -2  -3    6.52    0.35
  -6   2  -3    6.38    0.48
   6  -2   3    6.11    0.67
  -6   2   3    6.49    0.65
  -6  -2  -3    6.24    0.47
   6   2  -3    6.73    0.64
   6   2  -3    5.81    0.62
   6   2  -3    6.61    0.55
   6  -2  -4    2.05    0.20
   6  -2  -4    1.82    0.39
   6   2   4    1.79    0.40
  -6   2  -4    2.34    0.21
   6  -2  -4    1.95    0.13
   6   2  -4    2.42    0.26
  -6   2   4    2.46    0.29
   6  -2   4    1.66    0.30
  -6  -2  -4    2.09    0.19
   6   2   5    5.28    0.86
  -6   2  -5    7.45    0.57
   6  -2  -5    7.49    0.55
   6  -2   5    6.77    0.79
  -6  -2  -5    6.99    0.56
  -6   2   5    8.00    0.75
   6   2  -5    7.57    0.59
  -6   2  -6    0.57    0.13
   6   2   6    0.66    0.36
   6   2  -6    0.82    0.15
  -6  -2  -6    0.61    0.11
   6  -2   6    0.69    0.25
  -6   2  -7    1.17    0.16
   6  -2  -7    0.59    0.08
   6   2  -7    0.75    0.16
  -6  -2  -7    0.80    0.13
  -6  -3   0    0.12    0.02
  -6   3   0    0.03    0.04
  -6   3   0    0.02    0.11
  -6   3   0   -0.02    0.02
   6  -3   0   -0.05    0.04
   6   3   0    0.00    0.02
   6   3   0    0.12    0.20
   6  -3  -1   17.64    1.26
   6  -3  -1   17.16    0.97
   6   3   1   14.97    1.75
  -6  -3   1   19.71    1.73
  -6   3  -1   17.21    1.27
   6   3  -1   17.36    0.97
  -6   3   1   16.81    0.97
   6  -3   1   17.54    1.71
  -6   3   1   19.89    1.72
  -6  -3  -1   17.61    0.97
   6   3  -1   16.31    1.74
   6  -3  -2   21.42    1.17
   6   3   2   19.05    2.12
  -6   3  -2   21.03    1.54
  -6  -3   2   23.12    2.05
   6  -3  -2   21.68    1.52
  -6  -3  -2   20.40    1.53
  -6  -3  -2   20.82    1.18
  -6   3   2   21.75    2.07
   6   3  -2   20.38    2.07
   6  -3   2   20.53    2.06
   6   3   3   18.21    1.99
  -6   3  -3   19.42    1.43
   6  -3  -3   18.56    1.42
   6  -3  -3   19.73    1.09
  -6  -3  -3   19.77    1.43
  -6   3   3   20.97    1.94
   6   3  -3   18.85    1.92
  -6  -3  -3   19.76    1.10
   6   3  -3   20.24    1.89
   6   3  -3   19.55    1.49
   6  -3   3   20.20    1.93
   6  -3  -4    9.73    0.55
   6  -3  -4    9.41    0.71
  -6   3  -4   10.19    0.74
   6   3   4    7.47    1.07
  -6   3   4   11.23    1.01
   6   3  -4    9.50    0.78
   6  -3   4    9.37    1.00
  -6  -3  -4    9.93    0.72
   6  -3  -5    2.73    0.23
   6  -3  -5    2.80    0.18
  -6   3  -5    2.75    0.26
   6   3   5    2.52    0.51
   6  -3   5    2.71    0.38
  -6  -3  -5    2.87    0.24
  -6   3   5    3.17    0.38
   6   3  -5    2.44    0.29
   6  -3  -6    2.72    0.18
  -6   3  -6    2.99    0.28
   6   3   6    2.12    0.55
   6  -3   6    2.13    0.38
   6   3  -6    3.04    0.30
  -6  -3  -6    2.81    0.24
   6  -3  -7    2.02    0.15
  -6   3  -7    1.82    0.23
  -6  -3  -7    2.17    0.21
   6   3  -7    1.75    0.24
  -6   4   0  150.52   13.46
   6   4   0  127.13   13.49
   6   4   0  138.72    7.77
   6  -4   0  136.57   10.08
  -6   4   0  143.57   10.07
  -6   4   0  140.07    7.77
  -6  -4   0  146.15    7.77
   6  -4  -1    9.17    0.72
   6  -4  -1   10.21    0.55
  -6   4  -1   11.20    1.00
   6   4   1    9.14    1.09
   6   4   1    9.59    0.55
  -6  -4   1   11.66    1.04
  -6   4  -1    9.83    0.73
   6   4  -1   10.00    0.55
  -6   4   1    9.78    0.72
  -6   4   1    9.52    0.55
   6   4  -1    8.33    1.05
  -6   4   1   10.58    1.02
  -6  -4  -1   10.01    0.55
   6  -4  -2   35.83    1.94
   6   4   2   30.40    3.45
  -6  -4   2   40.20    3.39
  -6   4  -2   35.22    2.54
   6  -4  -2   33.07    2.51
  -6   4   2   35.78    3.41
  -6  -4  -2   35.50    1.95
   6  -4   2   35.62    3.39
   6   4  -2   32.63    3.42
   6   4   3    6.45    0.98
   6  -4  -3    8.32    0.62
   6  -4  -3    8.91    0.49
  -6   4  -3    8.80    0.65
  -6  -4   3    9.03    0.84
   6  -4   3    8.50    0.88
   6   4  -3    8.68    0.74
  -6   4   3    8.97    0.92
  -6  -4  -3    8.50    0.49
   6   4  -3    8.06    0.91
  -6  -4  -3    8.68    0.64
  -6   4  -4    1.75    0.19
   6   4   4    2.14    0.48
   6  -4  -4    1.81    0.15
   6  -4  -4    1.85    0.12
   6   4  -4    2.10    0.28
  -6   4   4    2.08    0.33
  -6  -4  -4    1.94    0.13
   6  -4   4    1.53    0.28
  -6  -4  -4    1.87    0.18
   6   4   5    0.73    0.43
  -6   4  -5    1.74    0.19
   6  -4  -5    1.65    0.11
   6   4  -5    1.51    0.23
   6  -4   5    1.46    0.26
  -6  -4  -5    1.43    0.12
  -6  -4  -5    1.77    0.16
  -6   4   5    1.56    0.29
  -6   4  -6    0.16    0.11
   6  -4  -6    0.00    0.05
   6   4   6    0.34    0.42
  -6  -4  -6    0.18    0.05
   6   4  -6    0.19    0.15
  -6  -4  -6    0.06    0.08
   6  -4   6    0.33    0.18
   6  -4  -7    0.96    0.09
   6   4   7    0.57    0.46
  -6   4  -7    1.10    0.18
  -6  -4  -7    0.97    0.10
  -6  -4  -7    0.79    0.13
   6   4  -7    1.02    0.18
   6  -5   0    1.70    0.17
  -6  -5   0    1.84    0.12
  -6   5   0    1.82    0.29
   6   5   0    2.01    0.42
  -6   5   0    1.92    0.16
  -6   5  -1   10.13    0.92
   6   5   1    7.69    1.02
  -6   5  -1    9.13    0.66
   6  -5  -1    9.05    0.50
   6  -5  -1    8.28    0.65
  -6   5   1    9.14    0.95
   6   5  -1    7.57    1.00
  -6   5   1    8.77    0.65
  -6  -5  -1    9.24    0.50
   6  -5  -2   13.75    0.75
   6   5   2   11.24    1.44
  -6  -5   2   14.51    1.35
  -6   5  -2   13.13    0.98
  -6  -5  -2   13.04    0.75
   6   5  -2   11.74    1.40
   6  -5   2   13.23    1.32
  -6   5   2   14.50    1.38
  -6   5  -3    1.43    0.17
   6   5   3    1.04    0.44
   6  -5  -3    1.50    0.11
  -6  -5   3    1.97    0.22
  -6   5   3    1.52    0.33
   6   5  -3    1.35    0.34
   6  -5   3    1.63    0.24
   6   5  -3    1.63    0.27
  -6  -5  -3    1.27    0.11
   6  -5  -4   12.04    0.65
   6   5   4    9.30    1.32
  -6   5  -4   11.68    0.87
  -6   5   4   11.51    1.21
  -6  -5  -4   11.67    0.66
   6   5  -4   12.24    0.94
   6  -5   4   10.75    1.16
   6  -5  -5    0.26    0.05
  -6   5  -5    0.41    0.11
   6   5   5    0.10    0.37
  -6   5   5    0.18    0.23
  -6  -5  -5    0.23    0.05
   6   5  -5    0.21    0.17
   6  -5   5    0.42    0.16
  -6  -5  -5    0.27    0.08
   6  -5  -6    0.27    0.06
  -6   5  -6    0.32    0.12
   6   5   6    0.35    0.44
   6   5  -6    0.25    0.17
  -6  -5  -6    0.26    0.09
  -6  -5  -6    0.35    0.06
   6  -5  -7    1.25    0.11
  -6   5  -7    1.40    0.21
   6   5   7    0.88    0.54
   6   5  -7    1.30    0.22
  -6  -5  -7    1.27    0.12
   6  -6   0   18.34    1.44
  -6   6   0   19.58    1.43
  -6   6   0   22.08    1.97
   6   6   0   19.19    2.05
   6  -6  -1    5.19    0.44
   6   6   1    4.62    0.76
  -6   6  -1    6.07    0.45
  -6   6  -1    6.66    0.66
  -6   6   1    6.41    0.69
   6   6  -1    5.38    0.77
  -6  -6  -1    5.92    0.33
  -6   6   1    5.89    0.43
   6  -6  -2    5.85    0.35
  -6   6  -2    6.96    0.66
   6   6   2    5.65    0.82
  -6   6  -2    5.66    0.47
  -6   6   2    5.64    0.73
  -6  -6  -2    6.39    0.35
   6   6  -2    6.52    0.59
   6   6  -2    4.34    0.75
   6  -6  -3    2.25    0.15
   6   6   3    2.35    0.56
  -6   6  -3    2.06    0.22
  -6  -6   3    3.43    0.35
   6  -6   3    2.07    0.30
   6   6  -3    1.54    0.41
  -6   6   3    2.29    0.41
   6   6  -3    2.46    0.35
  -6  -6  -3    2.26    0.15
   6   6   4    1.07    0.46
   6  -6  -4    1.43    0.11
  -6   6  -4    1.44    0.18
  -6  -6  -4    1.72    0.11
   6  -6   4    1.31    0.24
   6   6  -4    1.54    0.27
  -6   6   4    1.53    0.36
   6  -6  -5    3.16    0.20
   6   6   5    1.25    0.58
  -6   6  -5    3.40    0.30
  -6   6   5    3.02    0.48
   6   6  -5    3.25    0.36
  -6  -6  -5    3.03    0.20
   6  -6   5    3.07    0.40
   6   6   6    0.07    0.48
  -6   6  -6    1.21    0.18
   6  -6  -6    0.89    0.08
  -6  -6  -6    0.75    0.08
   6   6  -6    0.56    0.20
   6   7   0    0.57    0.44
  -6   7   0    1.01    0.11
  -6   7   0    0.81    0.27
  -6   7  -1    2.09    0.34
   6   7   1    1.05    0.48
  -6   7  -1    2.16    0.19
   6  -7  -1    1.82    0.18
  -6   7   1    1.85    0.16
  -6  -7  -1    1.79    0.13
  -6   7   1    2.23    0.38
   6   7  -1    1.31    0.48
   6   7   2    0.22    0.42
   6  -7  -2    0.49    0.06
  -6   7  -2    0.45    0.21
  -6   7  -2    0.50    0.11
   6   7  -2    0.37    0.24
  -6  -7  -2    0.42    0.05
  -6   7   2    0.55    0.32
   6   7  -2    0.15    0.40
   6   7   3    1.64    0.54
   6  -7  -3    2.14    0.14
  -6   7  -3    2.33    0.23
   6   7  -3    1.81    0.33
   6   7  -3    1.79    0.45
  -6  -7  -3    1.83    0.14
  -6   7   3    1.95    0.42
   6  -7   3    2.33    0.30
  -6   7  -4    1.84    0.21
   6  -7  -4    1.72    0.13
   6   7   4    2.29    0.59
  -6   7   4    1.74    0.41
   6  -7   4    1.89    0.27
  -6  -7  -4    1.81    0.13
   6   7  -4    2.00    0.30
   6  -7  -5    0.03    0.04
   6   7   5   -0.55    0.40
  -6   7  -5   -0.13    0.11
   6   7  -5    0.09    0.19
  -6  -7  -5    0.01    0.05
   6  -7   5   -0.02    0.15
  -6   7   5    0.00    0.30
  -6   7  -6    0.48    0.16
   6  -7  -6    0.65    0.07
   6   7   6    0.35    0.50
  -6  -7  -6    0.51    0.07
   6   7  -6    0.20    0.20
  -6   8   0    6.07    0.45
   6   8   0    4.29    0.83
  -6   8   0    6.10    0.72
   6   8   1    1.17    0.49
  -6   8  -1    1.20    0.28
  -6   8  -1    0.88    0.13
   6  -8  -1    0.71    0.14
  -6   8   1    0.66    0.32
  -6  -8  -1    0.85    0.07
   6   8  -1    1.19    0.50
  -6   8   1    0.80    0.09
  -6   8  -2    7.05    0.52
   6   8   2    5.79    0.93
   6  -8  -2    6.62    0.38
  -6   8  -2    7.74    0.75
   6   8  -2    5.47    0.88
  -6   8   2    7.23    0.86
   6   8  -2    5.56    0.64
  -6  -8  -2    6.33    0.38
   6  -8  -3    1.40    0.10
   6   8   3    0.84    0.50
  -6   8  -3    1.53    0.18
  -6   8   3    1.48    0.41
   6   8  -3    1.15    0.29
  -6  -8  -3    1.20    0.10
   6   8  -3    1.13    0.40
   6   8   4    2.38    0.67
   6  -8  -4    3.32    0.21
  -6   8  -4    3.68    0.32
   6   8  -4    3.29    0.41
  -6   8   4    3.61    0.56
  -6  -8  -4    3.42    0.21
   6  -8   4    2.86    0.40
  -6   8  -5    0.78    0.16
   6  -8  -5    0.48    0.06
   6   8   5    0.31    0.52
   6   8  -5    0.29    0.21
   6  -8   5    0.59    0.19
  -6  -8  -5    0.49    0.07
  -6   8   5    0.80    0.36
   6   8   6   -0.43    0.52
   6  -8  -6    0.04    0.05
  -6   8  -6   -0.10    0.12
  -6   8   6   -0.08    0.28
   6   8  -6   -0.09    0.19
  -6  -8  -6   -0.01    0.05
  -6   9   0    0.12    0.27
  -6   9   0    0.18    0.07
   6   9   0    0.89    0.49
   6   9   1    1.94    0.62
  -6   9  -1    2.87    0.44
  -6   9  -1    2.57    0.25
   6   9  -1    2.32    0.39
  -6   9   1    2.75    0.21
  -6   9   1    2.91    0.51
  -6  -9  -1    2.49    0.17
   6   9  -1    1.77    0.62
  -6   9  -2   18.59    1.35
   6  -9  -2   18.28    1.02
   6   9   2   13.62    1.98
  -6   9  -2   20.99    1.85
   6   9  -2   14.76    1.96
   6   9  -2   19.12    1.46
  -6   9   2   19.43    1.94
  -6  -9  -2   18.21    1.03
   6   9   3    0.85    0.52
   6  -9  -3    0.49    0.06
  -6   9  -3    0.59    0.14
  -6   9  -3    0.71    0.23
   6   9  -3    0.41    0.26
  -6  -9  -3    0.47    0.06
  -6   9   3    0.74    0.36
   6   9  -3    0.61    0.37
  -6   9  -4    5.82    0.43
   6  -9  -4    4.84    0.29
   6   9   4    4.01    0.87
   6  -9   4    4.09    0.54
  -6  -9  -4    4.65    0.29
   6   9  -4    5.29    0.53
  -6   9   4    4.92    0.74
  -6   9  -5    0.54    0.15
   6  -9  -5    0.55    0.07
   6   9   5   -0.33    0.56
  -6  -9  -5    0.49    0.07
   6  -9   5    0.37    0.18
  -6   9   5    0.75    0.38
   6   9  -5    0.46    0.22
  -6  10   0    6.77    0.81
  -6  10   0    6.10    0.48
   6  10   0    5.93    0.98
  -6  10  -1    0.17    0.10
  -6  10  -1    0.01    0.27
   6  10   1    0.01    0.49
   6  10  -1    0.40    0.51
  -6 -10  -1    0.11    0.05
  -6  10   1    0.09    0.06
   6  10  -1    0.14    0.26
  -6  10   1   -0.18    0.30
  -6  10  -2   24.20    2.17
  -6  10  -2   22.97    1.59
   6 -10  -2   19.87    1.20
   6  10   2   17.16    2.33
  -6 -10  -2   21.54    1.20
   6  10  -2   22.38    1.69
  -6  10   2   22.63    2.24
   6  10  -2   18.96    2.26
   6  10   3    0.72    0.55
   6 -10  -3    0.27    0.06
  -6  10  -3    0.62    0.24
  -6  10  -3    0.21    0.13
  -6 -10  -3    0.36    0.06
   6  10  -3    0.49    0.26
   6  10  -3    0.03    0.41
  -6  10   3    0.35    0.36
   6  10   4    1.22    0.62
  -6  10  -4    1.90    0.23
   6 -10  -4    1.55    0.13
  -6  10   4    1.63    0.53
   6 -10   4    1.56    0.27
  -6 -10  -4    1.61    0.13
   6  10  -4    1.28    0.31
  -6  10  -5    0.64    0.17
   6  10   5    0.27    0.64
   6 -10  -5    0.72    0.09
   6  10  -5    1.00    0.28
  -6  10   5    0.81    0.43
  -6 -10  -5    0.90    0.09
  -6  11   0   23.48    1.61
   6  11   0   17.95    2.36
  -6  11   0   22.18    2.27
   6  11   1    0.24    0.56
  -6  11  -1    0.75    0.31
  -6  11  -1    0.63    0.13
   6  11  -1   -0.14    0.50
   6  11  -1    0.50    0.30
  -6  11   1    0.74    0.39
  -6  11   1    0.61    0.09
  -6  11  -2   18.44    1.27
   6  11   2   12.37    1.90
  -6  11  -2   19.41    1.77
  -6 -11  -2   16.02    0.96
  -6  11   2   19.97    1.88
   6  11  -2   16.18    1.38
   6  11  -2   14.52    1.87
  -6  11  -3    0.64    0.26
   6  11   3    0.27    0.55
  -6  11  -3    0.18    0.13
   6 -11  -3    0.42    0.07
  -6  11   3    0.27    0.40
   6  11  -3   -0.10    0.28
  -6 -11  -3    0.40    0.07
   6  11  -3    0.19    0.43
   6  11   4    2.82    0.77
  -6  11  -4    3.13    0.30
   6 -11  -4    2.00    0.17
  -6  11   4    3.18    0.62
  -6 -11  -4    2.31    0.17
   6  11  -4    3.18    0.42
   6 -11   4    2.55    0.35
  -6  11  -5    0.80    0.20
   6 -11  -5    1.35    0.12
   6  11   5    0.73    0.69
   6  11  -5    1.21    0.30
  -6  11   5    1.76    0.52
  -6 -11  -5    1.24    0.12
   6  12   0    2.48    0.40
  -6  12   0    2.13    0.48
   6  12   0    0.91    0.62
  -6  12   0    1.93    0.20
  -6  12  -1    0.36    0.33
   6  12   1    0.00    0.58
  -6  12  -1    0.04    0.11
   6  12  -1    0.19    0.57
   6  12  -1   -0.17    0.29
  -6  12   1    0.37    0.38
  -6  12  -2    1.01    0.18
   6  12   2    0.49    0.63
  -6  12  -2    1.42    0.36
   6  12  -2    0.64    0.59
  -6  12   2    1.40    0.48
   6  12  -2    1.46    0.34
  -6 -12  -2    0.82    0.10
  -6  12  -3    0.36    0.15
   6  12   3   -0.14    0.60
  -6  12  -3    0.63    0.28
   6 -12  -3    0.57    0.08
   6  12  -3    0.15    0.27
  -6 -12  -3    0.39    0.08
  -6  12   3    1.08    0.49
   6  12   4    1.59    0.70
  -6  12  -4    2.56    0.28
   6 -12  -4    1.84    0.15
  -6 -12  -4    2.10    0.16
   6 -12   4    2.11    0.32
  -6  12   4    2.64    0.61
   6  12  -4    1.06    0.34
  -6  13   0    0.81    0.43
   6  13   0    0.85    0.68
   6  13   0    0.55    0.30
   6  13   1    0.04    0.60
  -6  13  -1    0.68    0.38
   6  13   1    0.47    0.28
  -6  13  -1    0.52    0.14
   6  13  -1    0.60    0.31
  -6  13   1    0.80    0.45
   6  13  -1    0.38    0.60
  -6  13  -2    0.07    0.13
  -6  13  -2    0.08    0.30
   6  13   2   -0.20    0.57
   6  13  -2   -0.40    0.52
  -6  13   2    0.22    0.44
   6  13  -2   -0.25    0.27
  -6 -13  -2   -0.03    0.06
  -6  13  -3   -0.12    0.26
  -6  13  -3    0.42    0.17
   6  13   3   -0.29    0.57
  -6 -13  -3   -0.14    0.06
   6  13  -3    0.09    0.29
  -6  13   3   -0.33    0.45
  -6  14   0    0.58    0.44
   6  14   0   -0.90    0.59
   6  14   0   -0.06    0.31
   6  14   1    0.69    0.31
   6  14   1    0.37    0.64
  -6  14  -1    0.30    0.14
  -6  14  -1    1.03    0.40
  -6  14   1    0.39    0.46
   6  14  -1    0.20    0.34
   6  14  -1   -0.04    0.58
  -6  14  -2    0.06    0.14
   6  14   2    0.28    0.27
   6  14   2    0.01    0.62
  -6  14  -2   -0.04    0.31
   6  14  -2   -0.86    0.52
   6  14  -2    0.57    0.32
  -6  14   2    0.51    0.52
   7   0   0    0.13    0.12
   7   0  -1    0.11    0.11
   7   0   1   -0.18    0.13
  -7   0  -1   -0.02    0.05
   7   0  -2    0.07    0.09
   7   0   2    0.03    0.15
  -7   0  -2   -0.01    0.05
   7   0  -2   -0.09    0.10
   7   0   3   -0.01    0.17
  -7   0  -3   -0.02    0.06
   7   0  -3    0.13    0.14
   7   0  -3    0.22    0.17
   7   0  -3    0.01    0.08
   7   0   4    0.02    0.20
  -7   0  -4    0.16    0.08
   7   0  -4    0.05    0.08
   7   0  -4   -0.30    0.22
   7   0  -4    0.16    0.13
   7   0   5   -0.24    0.19
  -7   0  -5    0.06    0.08
   7   0  -5    0.15    0.11
   7   0   6    0.06    0.24
  -7   0  -6    0.05    0.09
   7   0  -6    0.04    0.10
  -7   0  -7   -0.06    0.09
   7  -1   0    3.29    0.26
   7   1   0    3.13    0.41
   7  -1   0    2.79    0.37
  -7  -1   0    3.44    0.18
  -7   1   0    3.13    0.25
  -7  -1   1    1.83    0.22
   7  -1  -1    1.42    0.20
   7   1   1    1.28    0.25
  -7   1  -1    1.63    0.15
   7  -1  -1    1.64    0.14
  -7  -1  -1    1.77    0.15
   7  -1   1    1.54    0.23
   7   1  -1    1.52    0.23
   7  -1  -2    1.08    0.19
  -7   1  -2    0.79    0.10
   7   1   2    0.85    0.24
   7  -1  -2    0.86    0.14
   7  -1  -2    0.77    0.06
   7   1  -2    0.69    0.15
  -7  -1  -2    0.83    0.10
   7   1  -2    0.87    0.13
   7  -1   2    0.83    0.19
   7  -1  -3    5.96    0.75
   7  -1  -3    6.67    0.55
   7  -1  -3    6.80    0.68
  -7   1  -3    7.09    0.52
   7   1   3    6.68    0.77
   7  -1   3    6.72    0.73
   7   1  -3    6.92    0.69
   7   1  -3    6.79    0.58
  -7  -1  -3    7.17    0.52
   7   1  -3    6.56    0.70
   7  -1  -4    6.16    0.45
   7  -1  -4    5.59    0.55
   7   1   4    4.47    0.65
  -7   1  -4    6.05    0.43
   7  -1  -4    4.85    0.65
  -7  -1  -4    5.70    0.43
   7   1  -4    5.88    0.55
   7   1  -4    4.55    0.60
   7  -1   4    4.38    0.62
   7   1  -4    4.92    0.47
   7   1   5    4.81    0.69
  -7   1  -5    5.33    0.43
   7  -1  -5    5.61    0.44
  -7  -1  -5    5.35    0.43
   7   1  -5    5.42    0.46
   7  -1   5    5.14    0.65
   7   1   6    0.77    0.34
  -7   1  -6    1.11    0.15
  -7  -1  -6    1.21    0.15
   7   1  -6    1.00    0.17
   7  -1   6    1.32    0.31
  -7   1  -7    0.44    0.12
  -7  -1  -7    0.18    0.11
   7  -2   0   43.67    3.14
  -7   2   0   42.81    3.13
   7   2   0   42.66    4.22
   7  -2   0   44.04    4.19
  -7   2   0   43.97    2.41
  -7  -2   0   44.18    2.41
   7  -2  -1   32.34    2.28
  -7  -2   1   34.55    3.07
  -7   2  -1   30.85    2.29
   7   2   1   30.52    3.10
   7  -2  -1   32.15    3.06
  -7  -2  -1   32.63    1.76
   7   2  -1   29.79    3.08
   7  -2   1   30.55    3.06
  -7   2   1   31.30    1.75
   7   2  -1   31.85    1.75
  -7  -2   2   31.75    2.91
   7  -2  -2   29.97    1.67
   7   2   2   27.65    2.97
  -7   2  -2   29.68    2.19
   7  -2  -2   31.86    2.17
   7  -2   2   29.22    2.93
   7   2  -2   28.53    2.93
  -7   2   2   33.19    2.93
  -7  -2  -2   29.29    2.18
   7   2   3    1.46    0.32
  -7   2  -3    1.49    0.15
   7  -2  -3    1.45    0.10
   7  -2  -3    1.31    0.17
   7   2  -3    1.64    0.20
  -7   2   3    1.81    0.23
   7   2  -3    1.56    0.22
   7   2  -3    1.54    0.23
  -7  -2  -3    1.40    0.15
   7  -2   3    1.24    0.24
  -7   2  -4    3.80    0.30
   7   2   4    2.85    0.51
   7  -2  -4    3.39    0.30
   7  -2  -4    3.50    0.21
   7  -2   4    2.62    0.43
  -7   2   4    3.95    0.40
  -7  -2  -4    3.62    0.29
   7   2  -4    2.95    0.35
   7  -2  -5    1.39    0.10
   7  -2  -5    1.16    0.14
  -7   2  -5    1.35    0.16
   7   2   5    0.92    0.35
  -7   2   5    1.71    0.21
  -7  -2  -5    1.28    0.15
   7  -2   5    1.27    0.27
   7   2  -5    1.07    0.19
   7   2   6    0.19    0.33
   7  -2  -6    0.46    0.06
  -7   2  -6    0.73    0.13
  -7  -2  -6    0.40    0.11
   7   2  -6    0.64    0.15
   7  -2   6    0.48    0.25
   7  -2  -7   -0.09    0.05
  -7   2  -7    0.09    0.11
   7   2  -7    0.04    0.11
  -7  -2  -7   -0.06    0.09
   7   3   0   38.08    3.67
  -7   3   0   37.75    2.08
   7   3   0   37.29    2.08
  -7  -3   0   37.15    2.08
   7  -3   0   37.02    2.71
   7  -3   0   40.53    3.63
  -7   3   0   35.72    2.70
   7   3   1    6.36    0.72
  -7  -3   1    6.28    0.67
   7  -3  -1    6.32    0.46
  -7   3  -1    5.89    0.46
   7   3  -1    6.50    0.70
   7   3  -1    5.91    0.35
  -7   3   1    6.82    0.65
   7  -3   1    6.04    0.65
  -7   3   1    6.13    0.35
  -7  -3  -1    6.20    0.35
   7  -3  -2   23.64    1.64
   7  -3  -2   22.51    1.27
  -7  -3   2   23.47    2.21
   7   3   2   19.62    2.27
  -7   3  -2   22.14    1.66
   7  -3   2   22.77    2.23
  -7  -3  -2   23.12    1.27
  -7   3   2   24.65    2.23
   7   3  -2   22.02    2.24
   7   3   3    1.26    0.34
  -7   3  -3    1.32    0.14
   7  -3  -3    1.05    0.14
   7  -3  -3    1.40    0.09
  -7  -3  -3    1.42    0.13
   7   3  -3    1.37    0.25
   7   3  -3    1.82    0.26
   7  -3   3    1.17    0.23
  -7   3   3    1.56    0.23
  -7  -3  -3    0.88    0.09
   7  -3  -4    0.01    0.07
   7  -3  -4    0.07    0.04
   7   3   4    0.29    0.31
  -7   3  -4    0.15    0.09
  -7   3   4    0.20    0.16
   7   3  -4    0.08    0.16
  -7  -3  -4    0.09    0.07
   7  -3   4    0.03    0.16
  -7   3  -5    0.41    0.10
   7   3   5    0.45    0.31
   7  -3  -5    0.40    0.05
   7   3  -5    0.37    0.16
  -7  -3  -5    0.28    0.08
   7  -3   5    0.31    0.19
  -7   3   5    0.51    0.16
  -7   3  -6    0.35    0.11
   7  -3  -6    0.33    0.06
   7   3   6   -0.21    0.34
  -7  -3  -6    0.35    0.09
   7   3  -6    0.08    0.14
   7  -3   6    0.38    0.21
   7   3   7    0.43    0.44
  -7   3  -7   -0.01    0.11
   7  -3  -7    0.45    0.06
   7   3  -7    0.19    0.14
  -7  -3  -7    0.17    0.10
   7   4   0    2.94    0.16
  -7   4   0    2.76    0.22
   7   4   0    2.69    0.44
  -7   4   0    3.27    0.36
  -7   4   0    2.58    0.16
  -7  -4   0    2.73    0.16
   7  -4   0    2.51    0.23
   7  -4  -1   33.57    2.51
  -7   4  -1   35.83    2.51
   7   4   1   32.38    3.43
   7  -4   1   35.34    3.37
  -7   4   1   38.09    3.38
  -7   4   1   34.48    1.93
   7   4  -1   32.36    3.41
   7   4  -1   35.12    1.93
  -7   4   1   34.08    2.50
  -7  -4  -1   36.18    1.93
   7  -4  -2    3.10    0.19
  -7  -4   2    3.70    0.40
   7  -4  -2    3.03    0.24
   7   4   2    2.56    0.49
  -7   4  -2    3.14    0.27
  -7  -4  -2    3.23    0.19
  -7   4   2    3.42    0.42
   7   4  -2    2.48    0.44
   7  -4   2    3.87    0.39
  -7  -4   3    9.88    0.96
   7  -4  -3   10.24    0.71
  -7   4  -3    9.97    0.74
   7  -4  -3    9.28    0.72
   7  -4  -3   10.12    0.55
   7   4   3    9.32    1.12
   7   4  -3    8.76    1.03
  -7  -4  -3    9.61    0.55
  -7   4   3   10.32    1.02
   7   4  -3    9.83    0.83
   7  -4   3    9.13    1.00
   7  -4  -4    3.76    0.22
  -7   4  -4    3.58    0.31
   7   4   4    2.49    0.55
   7  -4  -4    3.43    0.27
   7  -4   4    3.80    0.45
  -7  -4  -4    3.70    0.22
   7   4  -4    3.70    0.39
  -7   4   4    3.87    0.46
  -7  -4  -4    3.63    0.29
   7  -4  -5    4.10    0.25
  -7   4  -5    4.37    0.36
   7   4   5    2.95    0.62
  -7  -4  -5    3.92    0.25
  -7  -4  -5    4.11    0.34
  -7   4   5    4.46    0.51
   7  -4   5    4.26    0.50
   7   4  -5    4.36    0.41
  -7   4  -6   -0.10    0.10
   7  -4  -6    0.02    0.04
   7   4   6    0.09    0.38
   7   4  -6   -0.02    0.14
  -7  -4  -6    0.06    0.08
  -7  -4  -6   -0.01    0.05
   7  -4   6    0.22    0.17
   7  -4  -7    0.02    0.05
  -7   4  -7    0.03    0.12
   7   4   7   -0.17    0.42
  -7  -4  -7   -0.12    0.09
  -7  -4  -7    0.10    0.06
   7   4  -7   -0.07    0.14
   7   5   0    9.56    1.17
  -7   5   0   11.99    1.09
  -7   5   0   10.24    0.78
  -7   5  -1   17.42    1.29
  -7   5  -1   19.49    1.75
   7  -5  -1   17.00    1.28
   7   5   1   15.60    1.82
  -7  -5  -1   18.40    0.98
   7   5  -1   17.13    0.98
  -7   5   1   19.35    1.77
  -7   5   1   17.65    1.27
   7   5  -1   16.10    1.81
  -7   5  -2    0.18    0.08
   7  -5  -2    0.34    0.04
   7  -5  -2    0.25    0.05
   7   5   2    0.52    0.32
   7  -5   2    0.48    0.16
   7   5  -2    0.56    0.30
  -7   5   2    0.47    0.21
  -7  -5  -2    0.27    0.04
   7   5   3    3.49    0.63
  -7   5  -3    4.28    0.34
  -7  -5   3    4.00    0.44
   7  -5  -3    3.93    0.23
   7   5  -3    3.35    0.42
   7  -5   3    4.06    0.46
  -7   5   3    3.58    0.49
  -7  -5  -3    3.87    0.24
   7   5  -3    3.52    0.54
   7   5   4    1.72    0.45
   7  -5  -4    1.57    0.11
  -7   5  -4    2.07    0.19
   7  -5   4    1.62    0.26
  -7  -5  -4    1.29    0.11
   7   5  -4    1.42    0.28
  -7   5   4    1.07    0.29
   7   5   5    0.25    0.42
  -7   5  -5    1.46    0.17
   7  -5  -5    1.14    0.09
   7   5  -5    0.93    0.21
   7  -5   5    0.94    0.23
  -7   5   5    1.50    0.28
  -7  -5  -5    0.83    0.12
  -7  -5  -5    1.03    0.09
   7   5   6    0.14    0.42
  -7   5  -6    0.07    0.11
   7  -5  -6    0.06    0.04
  -7  -5  -6    0.01    0.08
  -7  -5  -6   -0.11    0.04
   7   5  -6    0.01    0.16
  -7   6   0    2.16    0.19
  -7   6   0    2.76    0.36
   7   6   0    2.11    0.48
  -7   6  -1    1.53    0.16
   7  -6  -1    1.63    0.16
   7   6   1    1.38    0.43
  -7   6  -1    1.65    0.28
   7   6  -1    1.03    0.41
  -7   6   1    1.73    0.14
  -7   6   1    1.69    0.32
  -7  -6  -1    1.78    0.11
   7  -6  -2    4.22    0.33
   7  -6  -2    4.61    0.26
   7   6   2    3.00    0.64
  -7   6  -2    4.41    0.37
  -7  -6  -2    4.62    0.26
   7  -6   2    4.83    0.50
  -7   6   2    4.48    0.58
   7   6  -2    4.07    0.64
  -7  -6   3    4.36    0.48
   7  -6  -3    3.99    0.24
  -7   6  -3    4.20    0.35
   7   6   3    3.00    0.64
   7  -6   3    4.67    0.49
  -7   6   3    3.88    0.56
   7   6  -3    3.12    0.57
   7   6  -3    4.83    0.48
  -7  -6  -3    4.05    0.25
  -7   6  -4    1.57    0.19
   7   6   4    1.85    0.49
   7  -6  -4    1.92    0.12
   7  -6   4    1.59    0.27
  -7   6   4    1.53    0.34
  -7  -6  -4    1.64    0.12
   7   6  -4    1.81    0.30
   7   6   5    0.42    0.44
   7  -6  -5    0.93    0.08
  -7   6  -5    0.82    0.14
   7   6  -5    0.71    0.22
  -7  -6  -5    0.70    0.08
   7  -6   5    0.55    0.20
  -7   6   5    0.80    0.27
   7   6   6    0.80    0.51
  -7   6  -6    1.04    0.17
   7  -6  -6    0.61    0.07
   7   6  -6    0.85    0.22
  -7  -6  -6    0.56    0.08
  -7   7   0    1.79    0.17
  -7   7   0    1.92    0.33
   7   7   0    1.60    0.48
  -7   7  -1    4.25    0.47
   7  -7  -1    3.11    0.30
   7   7   1    3.16    0.62
  -7   7  -1    3.34    0.29
   7   7  -1    2.85    0.60
  -7   7   1    4.20    0.53
  -7  -7  -1    3.68    0.21
  -7   7   1    3.56    0.27
   7   7   2    0.35    0.42
  -7   7  -2    0.84    0.12
  -7   7  -2    0.92    0.24
   7  -7  -2    0.68    0.07
  -7   7   2    0.82    0.31
  -7  -7  -2    0.74    0.07
   7   7  -2    0.97    0.43
   7   7  -2    0.50    0.26
   7   7   3    0.04    0.40
  -7   7  -3    0.19    0.11
   7  -7  -3    0.07    0.04
   7   7  -3   -0.35    0.34
  -7   7   3    0.28    0.28
   7   7  -3    0.41    0.26
   7  -7   3    0.08    0.14
  -7  -7  -3    0.23    0.05
  -7   7  -4    0.81    0.15
   7   7   4    0.90    0.45
   7  -7  -4    0.71    0.07
   7   7  -4    0.32    0.22
  -7  -7  -4    0.66    0.07
   7  -7   4    0.78    0.19
  -7   7   4    0.57    0.30
   7  -7  -5    3.33    0.21
   7   7   5    3.28    0.68
  -7   7  -5    4.08    0.34
   7  -7   5    3.56    0.45
  -7   7   5    3.00    0.50
  -7  -7  -5    3.09    0.22
   7   7  -5    3.79    0.42
  -7   7  -6    3.23    0.30
   7   7   6    1.80    0.61
   7  -7  -6    2.41    0.17
  -7  -7  -6    2.48    0.18
   7   7  -6    2.54    0.34
  -7   8   0    7.89    0.84
   7   8   0    6.46    0.99
  -7   8   0    7.27    0.55
   7   8   1    1.27    0.54
  -7   8  -1    1.26    0.16
  -7   8  -1    1.93    0.32
   7  -8  -1    1.29    0.17
   7   8  -1    1.24    0.47
  -7   8   1    1.53    0.36
  -7  -8  -1    1.53    0.11
  -7   8   1    1.46    0.14
   7  -8  -2    6.49    0.37
  -7   8  -2    6.14    0.71
  -7   8  -2    6.18    0.50
   7   8   2    4.97    0.91
  -7   8   2    6.57    0.79
  -7  -8  -2    6.47    0.37
   7   8  -2    6.62    0.65
   7   8  -2    5.53    0.87
   7   8   3    1.72    0.56
  -7   8  -3    2.22    0.23
   7  -8  -3    2.16    0.15
   7  -8   3    2.17    0.31
  -7  -8  -3    2.01    0.14
  -7   8   3    2.49    0.44
   7   8  -3    2.17    0.49
   7   8  -3    2.59    0.38
  -7   8  -4    3.71    0.33
   7   8   4    2.26    0.66
   7  -8  -4    3.36    0.22
  -7   8   4    3.94    0.58
  -7  -8  -4    3.66    0.22
   7  -8   4    3.55    0.44
   7  -8  -5    1.51    0.12
   7   8   5    0.90    0.55
  -7   8  -5    1.80    0.21
  -7   8   5    1.36    0.38
   7   8  -5    1.49    0.28
  -7  -8  -5    1.60    0.12
   7  -8   5    1.16    0.26
   7  -8  -6    0.50    0.07
   7   8   6    0.42    0.56
  -7   8  -6    0.54    0.15
  -7  -8  -6    0.40    0.07
   7   8  -6    0.57    0.22
  -7   9   0    4.55    0.60
   7   9   0    3.22    0.74
  -7   9   0    4.04    0.33
  -7   9  -1    0.39    0.10
   7   9   1    0.71    0.49
  -7   9  -1    0.61    0.26
  -7  -9  -1    0.53    0.07
  -7   9   1    0.68    0.08
  -7   9   1    0.44    0.31
   7   9  -1    1.03    0.51
  -7   9  -2   11.30    0.85
   7  -9  -2   10.83    0.63
   7   9   2    7.89    1.34
  -7   9  -2   13.08    1.19
  -7  -9  -2   11.64    0.64
  -7   9   2   11.66    1.25
   7   9  -2    9.58    0.95
   7   9  -2   10.13    1.32
  -7   9  -3    2.21    0.24
   7  -9  -3    2.47    0.16
   7   9   3    1.61    0.58
  -7   9   3    2.57    0.50
   7   9  -3    2.00    0.37
  -7  -9  -3    2.47    0.16
   7   9  -3    1.38    0.51
   7   9   4    0.25    0.52
   7  -9  -4   -0.04    0.05
  -7   9  -4   -0.12    0.12
  -7   9   4    0.34    0.33
  -7  -9  -4    0.16    0.06
   7   9  -4    0.22    0.24
   7  -9   4    0.02    0.16
   7   9   5   -0.35    0.52
   7  -9  -5    0.29    0.06
  -7   9  -5    0.24    0.14
  -7   9   5    0.30    0.34
   7  -9   5    0.41    0.19
   7   9  -5    0.31    0.24
  -7  -9  -5    0.37    0.07
  -7  10   0    3.59    0.53
  -7  10   0    2.90    0.26
   7  10   0    2.31    0.65
  -7  10  -1    1.57    0.34
  -7  10  -1    1.29    0.16
   7  10   1    0.65    0.51
  -7  10   1    1.79    0.40
  -7  10   1    1.49    0.14
   7  10  -1    0.76    0.31
  -7 -10  -1    1.24    0.11
   7  10  -1    1.72    0.58
   7  10   2    0.30    0.48
  -7  10  -2    0.07    0.10
  -7  10  -2   -0.14    0.22
  -7  10   2    0.15    0.32
   7  10  -2    0.77    0.28
  -7 -10  -2    0.02    0.05
   7  10  -2   -0.44    0.43
   7  10   3    0.56    0.51
   7 -10  -3    0.04    0.05
  -7  10  -3    0.17    0.11
  -7  10  -3    0.06    0.22
  -7  10   3    0.69    0.36
   7  10  -3    0.38    0.43
  -7 -10  -3    0.08    0.05
   7  10  -3   -0.02    0.24
  -7  10  -4    0.26    0.13
   7 -10  -4    0.33    0.07
   7  10   4    0.04    0.55
   7 -10   4    0.28    0.18
  -7 -10  -4    0.49    0.07
  -7  10   4    0.96    0.41
   7  10  -4    0.37    0.26
   7 -10  -5    0.91    0.10
  -7  10  -5    0.92    0.18
   7  10   5    0.16    0.57
   7  10  -5    0.78    0.27
   7 -10   5    0.74    0.22
  -7 -10  -5    0.96    0.10
  -7  10   5    1.15    0.43
  -7  11   0    1.90    0.43
  -7  11   0    1.63    0.17
   7  11   0    0.22    0.53
  -7  11  -1    2.55    0.47
  -7  11  -1    3.00    0.27
   7  11   1    1.85    0.67
  -7  11   1    3.05    0.53
   7  11  -1    2.82    0.43
   7  11  -1    2.67    0.70
  -7  11  -2    0.97    0.16
  -7  11  -2    1.15    0.30
   7  11   2    0.40    0.58
  -7  11   2    1.19    0.41
  -7 -11  -2    1.04    0.10
   7  11  -2    1.07    0.35
   7  11  -2   -0.08    0.52
   7 -11  -3    2.30    0.17
   7  11   3    1.70    0.69
  -7  11  -3    2.67    0.41
  -7  11  -3    2.36    0.26
  -7 -11  -3    2.31    0.17
  -7  11   3    2.64    0.56
   7  11  -3    1.54    0.37
  -7  11  -4    0.07    0.13
   7  11   4   -0.75    0.51
   7 -11  -4    0.28    0.06
  -7 -11  -4    0.09    0.07
   7  11  -4    0.01    0.24
   7 -11   4    0.27    0.18
  -7  11   4    0.22    0.41
  -7  12   0    0.56    0.34
  -7  12   0    0.17    0.09
   7  12   0   -0.08    0.56
   7  12   0    0.67    0.31
   7  12   1    0.56    0.66
  -7  12  -1    2.55    0.47
  -7  12  -1    2.47    0.24
  -7  12   1    2.49    0.53
   7  12  -1    2.07    0.68
   7  12  -1    1.57    0.40
  -7  12  -2    0.70    0.31
  -7  12  -2    0.82    0.16
   7  12   2    0.24    0.61
   7  12  -2    0.46    0.55
  -7 -12  -2    0.66    0.08
   7  12  -2    0.19    0.29
  -7  12   2    0.44    0.39
   7 -12  -3    1.30    0.12
  -7  12  -3    1.82    0.37
  -7  12  -3    1.29    0.21
   7  12   3    1.37    0.66
  -7  12   3    1.03    0.46
  -7 -12  -3    1.24    0.12
   7  12  -3    1.13    0.36
  -7  12  -4    0.90    0.20
   7  12   4    0.86    0.70
   7 -12  -4    0.79    0.09
  -7  12   4    0.97    0.48
  -7 -12  -4    0.56    0.09
   7 -12   4    0.48    0.21
   7  12  -4    0.76    0.31
  -7  13   0    3.26    0.60
   7  13   0    2.57    0.81
   7  13   0    3.69    0.50
  -7  13  -1    0.75    0.15
  -7  13  -1    0.91    0.38
   7  13   1    0.74    0.61
   7  13  -1    0.67    0.34
  -7  13   1    0.93    0.44
   7  13  -1    0.36    0.60
  -7  13  -2    0.30    0.31
  -7  13  -2    0.30    0.14
   7  13   2    0.28    0.65
   7  13  -2    0.11    0.28
  -7  13   2    0.10    0.37
  -7 -13  -2    0.08    0.06
   7  13  -2    0.19    0.56
  -7  13  -3    0.27    0.14
  -7  13  -3    0.13    0.28
   7  13   3    0.10    0.66
  -7 -13  -3    0.05    0.07
  -7  13   3    0.26    0.43
   7  13  -3    0.03    0.30
   7  14   0    0.09    0.32
  -7  14   0    0.11    0.40
   7  14   0   -0.02    0.59
   7  14   1    0.47    0.67
   7  14   1    0.71    0.31
  -7  14  -1   -0.09    0.35
   7  14  -1   -0.49    0.26
   7  14  -1   -0.68    0.57
  -7  14   1    0.41    0.41
   7  14   2    0.78    0.71
  -7  14  -2    0.06    0.29
   7  14  -2    0.31    0.61
  -7  14   2    0.37    0.45
   8   0   0    2.00    0.27
   8   0   1   14.29    1.49
   8   0  -1   15.64    1.48
  -8   0  -2    1.53    0.16
   8   0   2    1.31    0.27
   8   0  -2    1.47    0.22
   8   0  -2    1.79    0.10
   8   0  -3    5.40    0.60
   8   0   3    4.58    0.63
  -8   0  -3    5.78    0.42
   8   0  -3    5.27    0.56
   8   0  -4   11.46    1.12
   8   0   4   10.35    1.20
   8   0  -4   12.23    0.89
  -8   0  -4   11.32    0.85
   8   0  -5   12.00    0.94
   8   0   5   12.08    1.31
  -8   0  -5   12.86    0.93
  -8   0  -6    3.36    0.29
   8   0  -6    3.29    0.31
   8   0   6    3.05    0.52
  -8   0  -7    0.45    0.12
   8  -1   0   36.84    3.55
  -8   1   0   36.71    2.65
   8   1   0   34.89    3.56
  -8  -1   0   38.22    2.03
  -8   1  -1   13.35    0.92
   8   1   1   11.81    1.27
   8  -1  -1   12.54    1.24
   8  -1   1   11.47    1.25
   8   1  -1   12.72    1.25
  -8  -1  -1   12.96    0.92
   8  -1  -2   16.27    0.89
   8  -1  -2   15.93    1.56
   8   1   2   15.13    1.62
  -8   1  -2   16.18    1.17
   8   1  -2   16.40    1.56
   8   1  -2   15.75    1.57
  -8  -1  -2   16.15    1.17
   8  -1   2   15.60    1.60
   8  -1  -3    3.73    0.20
   8  -1  -3    3.37    0.38
   8   1   3    2.88    0.47
  -8   1  -3    3.75    0.29
   8  -1   3    3.63    0.47
   8   1  -3    3.32    0.39
   8   1  -3    3.31    0.40
  -8  -1  -3    3.28    0.28
   8  -1  -4    1.43    0.20
   8  -1  -4    1.53    0.20
   8   1   4    1.44    0.34
  -8   1  -4    1.43    0.16
   8   1  -4    1.83    0.23
  -8  -1  -4    1.68    0.17
   8   1  -4    1.67    0.21
   8  -1   4    1.30    0.30
   8   1   5    1.19    0.34
   8  -1  -5    1.31    0.17
  -8   1  -5    1.52    0.17
   8   1  -5    1.39    0.20
  -8  -1  -5    1.50    0.16
   8  -1   5    1.44    0.30
   8   1   6    1.00    0.37
  -8   1  -6    1.29    0.17
   8  -1   6    1.15    0.32
   8   1  -6    1.31    0.19
  -8  -1  -6    1.41    0.17
  -8   1  -7    1.29    0.17
  -8  -1  -7    0.96    0.15
   8  -2   0    2.22    0.30
  -8   2   0    2.47    0.14
   8   2   0    2.52    0.36
  -8   2   0    2.56    0.20
  -8  -2   0    2.38    0.14
  -8   2  -1   10.86    0.83
   8  -2  -1   11.54    0.83
   8  -2  -1   11.80    1.13
   8   2   1   11.65    1.19
  -8  -2  -1   11.42    0.63
   8   2  -1   11.37    0.63
   8  -2   1   11.06    1.14
   8   2  -1   11.02    1.15
  -8  -2   2   39.67    3.54
   8  -2  -2   36.75    2.03
   8  -2  -2   38.18    2.64
  -8   2  -2   36.76    2.65
   8   2   2   33.93    3.59
   8  -2  -2   38.15    3.54
   8  -2   2   35.56    3.56
  -8  -2  -2   36.80    2.04
   8   2  -2   33.83    3.55
  -8  -2  -2   36.68    2.65
  -8   2  -3    3.87    0.31
   8  -2  -3    3.74    0.22
   8   2   3    3.79    0.53
  -8  -2  -3    3.69    0.30
   8  -2   3    3.49    0.45
   8   2  -3    3.26    0.38
   8   2  -3    3.88    0.43
   8   2  -3    3.67    0.40
   8  -2  -4    5.19    0.44
   8  -2  -4    5.14    0.31
   8   2   4    4.90    0.69
  -8   2  -4    5.35    0.43
   8   2  -4    4.96    0.48
  -8  -2  -4    5.45    0.42
   8  -2   4    4.80    0.62
   8   2  -4    6.06    0.57
   8   2   5    0.41    0.30
   8  -2  -5    0.73    0.07
   8  -2  -5    0.71    0.12
  -8   2  -5    0.72    0.12
  -8  -2  -5    0.88    0.12
   8  -2   5    1.00    0.26
   8   2  -5    0.89    0.18
   8  -2  -6    0.09    0.05
  -8   2  -6    0.07    0.09
   8   2   6   -0.67    0.27
   8   2  -6    0.16    0.13
  -8  -2  -6    0.19    0.09
   8  -2   6    0.42    0.24
  -8   2  -7    0.53    0.14
   8  -2  -7    0.42    0.07
   8   2   7   -0.20    0.38
  -8  -2  -7    0.46    0.11
   8   3   0    2.50    0.45
  -8  -3   0    3.50    0.20
  -8   3   0    3.81    0.28
   8  -3   0    3.95    0.42
  -8   3   0    3.66    0.21
   8   3   0    3.55    0.20
  -8   3  -1    4.19    0.31
   8   3   1    4.28    0.54
   8  -3  -1    3.99    0.31
  -8   3   1    3.98    0.23
  -8  -3  -1    4.09    0.23
   8  -3   1    3.68    0.45
   8   3  -1    3.90    0.50
   8   3  -1    4.03    0.23
  -8  -3   2   26.50    2.44
   8  -3  -2   25.50    1.40
   8   3   2   23.00    2.50
  -8   3  -2   24.39    1.82
   8  -3  -2   25.57    1.81
   8  -3   2   25.06    2.45
   8   3  -2   23.59    2.46
  -8  -3  -2   25.35    1.40
  -8   3   2   26.21    2.45
   8  -3  -3    9.35    0.67
  -8   3  -3    9.41    0.70
   8  -3  -3    7.85    0.70
   8  -3  -3    9.46    0.52
   8   3   3    7.61    1.03
   8   3  -3    9.48    0.91
   8  -3   3    9.17    0.96
  -8   3   3    9.88    0.94
   8   3  -3    8.43    0.77
   8   3  -3    9.64    0.96
  -8  -3  -3    9.18    0.69
  -8  -3  -3    9.50    0.52
   8  -3  -4    0.69    0.06
   8  -3  -4    0.55    0.11
  -8   3  -4    0.73    0.12
   8   3   4    0.00    0.30
  -8   3   4    0.95    0.19
   8   3  -4    1.12    0.23
   8  -3   4    0.50    0.20
  -8  -3  -4    0.67    0.10
  -8   3  -5    1.62    0.18
   8  -3  -5    1.42    0.11
   8   3   5    1.70    0.44
   8  -3   5    1.60    0.29
  -8  -3  -5    1.45    0.16
   8   3  -5    1.49    0.24
  -8   3   5    2.02    0.25
   8  -3  -6    2.06    0.14
   8   3   6    1.29    0.46
  -8   3  -6    2.32    0.23
  -8  -3  -6    2.02    0.20
   8   3  -6    2.15    0.26
   8  -3   6    1.82    0.34
   8   3   7    0.49    0.44
  -8   3  -7    0.87    0.17
   8  -3  -7    1.14    0.10
   8   3  -7    1.17    0.20
  -8  -3  -7    1.42    0.16
  -8   4   0    4.30    0.24
  -8   4   0    4.01    0.32
  -8  -4   0    4.50    0.24
   8   4   0    3.71    0.55
   8   4   0    4.22    0.24
   8   4   1    4.94    0.70
   8  -4  -1    5.61    0.43
  -8   4  -1    5.70    0.43
  -8  -4  -1    5.95    0.32
   8   4  -1    5.71    0.32
  -8   4   1    5.73    0.32
  -8   4   1    6.16    0.62
   8   4  -1    4.69    0.68
  -8   4   1    5.49    0.42
   8  -4   1    5.91    0.61
   8  -4  -2   13.30    0.97
   8   4   2   11.91    1.41
  -8   4  -2   13.82    0.99
   8  -4  -2   13.86    0.75
  -8  -4  -2   13.06    0.75
  -8   4   2   14.05    1.35
   8   4  -2   12.58    1.37
   8  -4   2   13.17    1.34
   8   4   3    0.06    0.30
   8  -4  -3    0.44    0.04
  -8   4  -3    0.47    0.10
   8  -4  -3    0.44    0.05
   8  -4  -3    0.31    0.10
  -8  -4   3    0.44    0.12
  -8  -4  -3    0.47    0.05
   8   4  -3    0.56    0.26
   8  -4   3    0.54    0.18
  -8   4   3    0.39    0.19
   8   4  -3    0.36    0.23
  -8   4  -4    1.31    0.16
   8   4   4    1.09    0.40
   8  -4  -4    1.00    0.09
  -8  -4  -4    1.37    0.14
  -8  -4  -4    1.15    0.09
   8   4  -4    1.45    0.25
   8  -4   4    1.78    0.27
  -8   4   4    1.69    0.25
   8  -4  -5    0.43    0.05
  -8   4  -5    0.50    0.11
   8   4   5   -0.16    0.33
  -8  -4  -5    0.34    0.09
   8   4  -5    0.52    0.19
  -8  -4  -5    0.48    0.06
  -8   4   5    0.45    0.19
   8  -4   5    0.21    0.18
   8   4   6    0.20    0.38
   8  -4  -6    0.20    0.05
  -8   4  -6    0.46    0.12
  -8  -4  -6    0.06    0.09
   8  -4   6    0.57    0.21
   8   4  -6    0.49    0.17
  -8  -4  -6    0.27    0.06
   8   5   0    0.38    0.31
  -8   5   0    0.58    0.08
  -8   5   0    0.64    0.20
  -8   5  -1   12.58    0.91
   8   5   1   10.47    1.33
   8  -5  -1   11.55    0.91
  -8   5   1   13.85    1.27
   8   5  -1   12.70    0.69
   8   5  -1   11.15    1.31
  -8   5   1   11.99    0.90
  -8  -5  -1   12.92    0.70
   8  -5   1   13.52    1.24
   8   5   2    7.64    1.10
   8  -5  -2    9.86    0.55
  -8   5  -2   10.04    0.73
   8  -5  -2    8.90    0.71
   8   5  -2    9.60    1.08
   8  -5   2   10.30    1.00
  -8   5   2   10.97    1.03
  -8  -5  -2   10.09    0.55
   8   5   3    1.81    0.47
  -8  -5   3    2.49    0.32
   8  -5  -3    2.35    0.15
  -8   5  -3    2.49    0.23
   8  -5   3    2.25    0.32
   8   5  -3    1.65    0.41
  -8   5   3    2.85    0.37
  -8  -5  -3    2.11    0.15
   8   5  -3    2.12    0.34
   8   5   4    1.92    0.52
  -8   5  -4    2.79    0.27
   8  -5  -4    2.82    0.18
   8   5  -4    2.56    0.35
   8  -5   4    2.89    0.38
  -8  -5  -4    2.88    0.18
  -8   5   4    3.30    0.41
   8  -5  -5    1.53    0.11
   8   5   5    1.00    0.45
  -8   5  -5    1.94    0.20
  -8   5   5    1.93    0.31
   8   5  -5    1.07    0.24
   8  -5   5    1.47    0.28
  -8  -5  -5    1.47    0.12
  -8  -5  -5    1.43    0.16
   8   5   6   -0.43    0.38
  -8   5  -6    0.17    0.11
   8  -5  -6    0.21    0.05
  -8  -5  -6    0.14    0.09
   8   5  -6    0.28    0.16
  -8  -5  -6    0.09    0.06
   8  -5   6    0.56    0.19
  -8   6   0    0.28    0.06
  -8   6   0    0.21    0.18
   8   6   0    0.54    0.33
  -8   6  -1    2.65    0.36
   8   6   1    2.12    0.48
   8  -6  -1    2.16    0.21
  -8   6  -1    2.20    0.20
  -8  -6  -1    2.40    0.15
  -8   6   1    2.31    0.19
   8   6  -1    1.83    0.46
  -8   6   1    2.71    0.38
  -8   6  -2    1.36    0.15
   8  -6  -2    1.26    0.12
   8  -6  -2    1.50    0.10
   8   6   2    1.18    0.45
   8   6  -2    0.71    0.39
  -8   6   2    1.46    0.31
  -8  -6  -2    1.47    0.10
   8  -6   2    1.22    0.23
   8  -6  -3    0.90    0.07
  -8   6  -3    0.69    0.13
   8   6   3    0.80    0.40
   8   6  -3    1.13    0.38
  -8  -6  -3    0.74    0.07
   8   6  -3    1.03    0.26
  -8   6   3    0.98    0.26
   8  -6   3    0.91    0.21
  -8   6  -4    1.85    0.21
   8  -6  -4    2.00    0.13
   8   6   4    1.63    0.49
   8   6  -4    1.68    0.31
  -8   6   4    1.92    0.35
   8  -6   4    1.66    0.29
  -8  -6  -4    1.80    0.13
   8   6   5    1.37    0.53
   8  -6  -5    2.00    0.14
  -8   6  -5    2.61    0.25
  -8   6   5    1.83    0.36
  -8  -6  -5    2.14    0.14
   8  -6   5    1.62    0.31
   8   6  -5    1.79    0.29
   8   6   6    1.00    0.57
   8  -6  -6    2.13    0.15
  -8   6  -6    2.68    0.26
   8   6  -6    1.54    0.28
  -8  -6  -6    2.00    0.15
  -8   7   0    2.12    0.34
   8   7   0    1.77    0.49
  -8   7   0    1.56    0.16
   8  -7  -1    1.47    0.15
  -8   7  -1    1.68    0.29
  -8   7  -1    1.47    0.15
   8   7   1    1.01    0.45
  -8   7   1    1.45    0.14
   8   7  -1    1.26    0.45
  -8  -7  -1    1.64    0.11
  -8   7   1    1.75    0.34
   8  -7  -2    1.27    0.10
  -8   7  -2    1.44    0.16
   8   7   2    1.22    0.45
  -8   7   2    1.27    0.31
  -8  -7  -2    1.22    0.10
   8   7  -2    0.61    0.44
   8  -7   2    1.61    0.24
   8   7   3    0.38    0.41
  -8   7  -3    0.54    0.11
   8  -7  -3    0.52    0.06
   8  -7   3    0.73    0.18
  -8   7   3    0.20    0.24
   8   7  -3    0.17    0.37
   8   7  -3    0.36    0.26
  -8  -7  -3    0.54    0.06
   8   7   4    2.82    0.71
   8  -7  -4    4.37    0.26
  -8   7  -4    4.41    0.37
   8  -7   4    4.25    0.51
   8   7  -4    4.14    0.48
  -8   7   4    4.65    0.59
  -8  -7  -4    4.24    0.26
  -8   7  -5    4.27    0.36
   8  -7  -5    3.75    0.24
   8   7   5    2.67    0.68
   8  -7   5    3.98    0.49
  -8  -7  -5    4.08    0.25
  -8   7   5    4.44    0.56
   8   7  -5    3.36    0.43
   8   7   6    0.19    0.50
   8  -7  -6    0.14    0.05
  -8   7  -6    0.05    0.13
  -8  -7  -6    0.04    0.05
   8   7  -6    0.00    0.19
  -8   8   0   44.81    3.88
  -8   8   0   40.13    2.85
   8   8   0   31.76    3.94
  -8   8  -1   12.04    0.90
  -8   8  -1   14.57    1.28
   8   8   1   10.29    1.40
  -8   8   1   12.82    1.29
  -8  -8  -1   12.12    0.69
  -8   8   1   11.97    0.88
   8   8  -1    9.79    1.39
  -8   8  -2    6.32    0.50
   8  -8  -2    6.46    0.37
   8   8   2    5.70    0.90
  -8   8  -2    7.30    0.74
  -8  -8  -2    6.38    0.37
   8   8  -2    5.21    0.62
  -8   8   2    6.69    0.79
   8   8  -2    4.43    0.83
   8  -8  -3    5.17    0.30
   8   8   3    3.94    0.79
  -8   8  -3    6.06    0.43
  -8  -8  -3    4.76    0.30
  -8   8   3    6.49    0.68
   8   8  -3    4.53    0.74
   8   8  -3    4.18    0.54
   8  -8   3    5.09    0.58
   8   8   4    0.67    0.52
   8  -8  -4    1.21    0.11
  -8   8  -4    1.81    0.20
   8  -8   4    1.42    0.26
   8   8  -4    1.00    0.28
  -8   8   4    1.55    0.38
  -8  -8  -4    1.53    0.11
  -8   8  -5    0.05    0.13
   8  -8  -5    0.06    0.05
   8   8   5   -0.62    0.48
  -8   8   5   -0.01    0.25
   8   8  -5    0.37    0.23
   8  -8   5    0.34    0.20
  -8  -8  -5    0.15    0.06
   8   9   0   -0.10    0.46
  -8   9   0    0.39    0.08
  -8   9   0    0.43    0.26
   8   9   1    7.17    1.12
  -8   9  -1   10.09    0.95
  -8   9  -1    8.45    0.64
  -8  -9  -1    7.89    0.48
  -8   9   1    8.99    0.96
  -8   9   1    8.30    0.62
   8   9  -1    7.51    1.10
   8   9   2    0.02    0.44
  -8   9  -2    0.94    0.26
  -8   9  -2    0.83    0.14
  -8   9   2    1.46    0.37
   8   9  -2    1.33    0.49
   8   9  -2    0.81    0.28
  -8  -9  -2    1.07    0.09
   8   9   3    6.06    1.14
  -8   9  -3    9.42    0.69
   8  -9  -3    8.99    0.51
   8  -9   3    8.96    0.93
  -8  -9  -3    8.58    0.51
   8   9  -3    9.51    0.82
  -8   9   3   10.18    1.04
   8   9  -3    7.72    1.08
  -8   9  -4    1.46    0.20
   8  -9  -4    1.62    0.12
   8   9   4    0.30    0.53
  -8  -9  -4    1.47    0.12
   8   9  -4    1.40    0.31
  -8   9   4    1.38    0.39
   8  -9   4    1.47    0.27
   8   9   5    2.08    0.73
  -8   9  -5    3.46    0.33
   8  -9  -5    3.32    0.22
  -8   9   5    3.33    0.55
   8   9  -5    3.56    0.46
   8  -9   5    3.67    0.46
  -8  -9  -5    3.17    0.22
  -8  10   0   -0.06    0.24
  -8  10   0    0.10    0.07
   8  10   0   -0.34    0.46
   8  10   1    6.21    0.99
  -8  10  -1    6.75    0.52
  -8  10  -1    7.68    0.81
   8  10  -1    6.31    0.99
  -8  10   1    6.23    0.49
  -8  10   1    6.84    0.82
  -8 -10  -1    6.60    0.39
  -8  10  -2    0.49    0.26
   8  10   2    0.26    0.48
  -8  10  -2    0.49    0.12
   8  10  -2    0.78    0.49
  -8 -10  -2    0.43    0.07
  -8  10   2    0.62    0.33
   8  10  -2    0.53    0.31
   8  10   3    0.38    0.52
  -8  10  -3    1.16    0.18
   8 -10  -3    1.20    0.10
   8  10  -3    1.06    0.32
   8 -10   3    1.59    0.26
  -8 -10  -3    1.06    0.10
  -8  10   3    1.63    0.43
  -8  10  -4    2.57    0.29
   8 -10  -4    2.53    0.18
   8  10   4    1.70    0.66
  -8  10   4    2.98    0.55
   8  10  -4    2.78    0.42
   8 -10   4    2.52    0.37
  -8 -10  -4    2.67    0.18
  -8  10  -5    1.00    0.19
   8 -10  -5    0.81    0.09
   8  10   5    0.36    0.58
   8  10  -5    0.89    0.28
   8 -10   5    0.90    0.24
  -8 -10  -5    0.97    0.10
  -8  10   5    1.70    0.42
  -8  11   0    2.72    0.24
  -8  11   0    2.92    0.49
   8  11   0    1.12    0.64
  -8  11  -1    1.01    0.33
  -8  11  -1    0.83    0.13
   8  11   1   -0.03    0.49
   8  11  -1    0.96    0.33
  -8  11   1    1.02    0.36
   8  11  -1    1.05    0.58
   8  11   2    1.04    0.58
  -8  11  -2    1.17    0.17
  -8  11  -2    1.11    0.31
   8  11  -2    0.94    0.55
   8  11  -2    0.52    0.31
  -8 -11  -2    1.32    0.11
  -8  11   2    1.29    0.40
   8 -11  -3    0.82    0.09
   8  11   3    0.01    0.55
  -8  11  -3    0.59    0.15
  -8  11   3    0.48    0.37
   8  11  -3    0.69    0.31
  -8 -11  -3    0.89    0.09
   8 -11  -4    0.31    0.07
   8  11   4    0.60    0.59
  -8  11  -4    0.71    0.16
  -8 -11  -4    0.31    0.07
   8  11  -4    0.38    0.28
  -8  11   4    0.47    0.37
   8 -11   4    0.19    0.19
   8  12   0   -0.20    0.57
  -8  12   0   -0.32    0.30
  -8  12  -1    0.54    0.12
   8  12   1    0.67    0.60
  -8  12  -1    0.82    0.34
   8  12  -1    0.73    0.59
   8  12  -1    0.43    0.33
  -8  12   1    0.67    0.35
   8  12   2   -0.72    0.51
  -8  12  -2    0.00    0.11
  -8  12  -2    0.21    0.26
  -8 -12  -2   -0.08    0.05
   8  12  -2    0.54    0.32
   8  12  -2   -0.17    0.51
  -8  12   2    0.06    0.36
  -8  12  -3    0.24    0.14
  -8  12  -3   -0.13    0.23
   8  12   3   -0.53    0.53
  -8  12   3    0.05    0.35
  -8 -12  -3    0.10    0.07
   8  12  -3    0.50    0.33
   8  13   0   -0.35    0.25
   8  13   0   -0.24    0.59
  -8  13   0    0.17    0.32
  -8  13  -1    3.90    0.34
  -8  13  -1    5.05    0.66
   8  13   1    3.00    0.85
   8  13  -1    2.95    0.50
   8  13  -1    2.73    0.81
  -8  13   1    2.94    0.61
  -8  13  -2   -0.34    0.25
  -8  13  -2   -0.18    0.11
   8  13   2   -0.35    0.57
   8  13  -2    0.25    0.30
  -8  13   2   -0.20    0.38
   8  13  -2   -0.17    0.54
  -8 -13  -2   -0.04    0.06
   8  14   0   -0.48    0.60
  -8  14   0    0.25    0.38
   8  14   0    0.03    0.31
  -8  14  -1    0.23    0.34
   8  14   1   -0.89    0.60
   8  14   1    0.22    0.27
   8  14  -1   -0.41    0.57
   8  14  -1    0.72    0.35
  -8  14   1    0.17    0.41
   9   0   0   -0.06    0.14
   9   0   1   -0.15    0.16
   9   0  -1   -0.25    0.12
  -9   0  -1   -0.02    0.05
   9   0   2   -0.05    0.17
   9   0  -2    0.11    0.12
   9   0  -2   -0.01    0.01
  -9   0  -2    0.14    0.06
  -9   0  -3   -0.07    0.07
   9   0  -3    0.02    0.11
   9   0   3   -0.20    0.18
  -9   0  -4    0.07    0.08
   9   0  -4    0.02    0.11
   9   0   4   -0.09    0.21
   9   0  -4    0.11    0.15
   9   0   5    0.21    0.23
  -9   0  -5    0.08    0.08
   9   0  -5   -0.20    0.11
   9   0   6    0.22    0.25
  -9   0  -6   -0.13    0.08
  -9   1   0   21.11    1.13
   9   1   0   19.57    2.01
   9  -1   0   20.18    2.00
  -9   1  -1   10.92    0.78
   9  -1  -1   10.60    1.06
   9   1   1   10.57    1.10
  -9  -1  -1   10.77    0.59
   9   1  -1   10.13    1.07
   9  -1   1    9.94    1.07
  -9   1  -2    0.41    0.08
   9  -1  -2    0.47    0.14
   9   1   2    0.57    0.24
   9  -1  -2    0.44    0.03
   9  -1   2    0.25    0.18
   9   1  -2    0.52    0.15
  -9  -1  -2    0.62    0.09
   9   1   3    3.22    0.46
   9  -1  -3    3.31    0.36
   9  -1  -3    3.19    0.18
  -9   1  -3    3.09    0.26
  -9  -1  -3    2.74    0.26
   9   1  -3    2.89    0.38
   9  -1   3    2.83    0.42
   9   1  -3    3.18    0.37
   9   1   4    5.31    0.68
  -9   1  -4    5.68    0.44
   9  -1  -4    5.63    0.48
   9  -1  -4    5.79    0.58
   9  -1  -4    5.65    0.32
   9  -1   4    4.80    0.66
   9   1  -4    5.27    0.58
   9   1  -4    5.48    0.50
  -9  -1  -4    5.57    0.44
   9   1   5    1.72    0.38
   9  -1  -5    1.43    0.20
  -9   1  -5    1.97    0.19
   9  -1   5    1.86    0.34
   9   1  -5    2.07    0.24
  -9  -1  -5    1.75    0.18
   9  -1  -6    0.06    0.04
  -9   1  -6    0.09    0.09
   9   1   6   -0.18    0.27
  -9  -1  -6    0.08    0.09
   9   1  -6    0.18    0.13
   9  -1   6    0.23    0.24
  -9   2   0   11.14    0.83
   9   2   0   11.25    1.17
  -9   2   0   11.82    0.63
   9  -2   0   10.61    1.13
   9   2   1   10.50    1.17
   9  -2  -1   11.55    1.12
  -9   2  -1   11.27    0.83
   9  -2   1   10.62    1.14
   9   2  -1   10.47    1.15
  -9  -2  -1   12.04    0.63
   9  -2  -2    4.76    0.49
   9  -2  -2    4.61    0.25
  -9   2  -2    4.27    0.35
   9   2   2    4.28    0.57
  -9  -2  -2    4.43    0.26
   9   2  -2    3.86    0.51
   9  -2   2    4.59    0.52
  -9  -2  -2    4.41    0.35
   9  -2  -3    4.96    0.28
   9  -2  -3    5.21    0.52
  -9   2  -3    4.54    0.39
   9   2   3    4.73    0.62
   9   2  -3    4.87    0.51
   9  -2   3    4.82    0.58
   9   2  -3    4.51    0.54
  -9  -2  -3    4.82    0.38
   9  -2  -4    4.19    0.46
   9  -2  -4    4.21    0.37
   9  -2  -4    4.10    0.25
  -9   2  -4    4.65    0.36
   9   2   4    4.06    0.60
  -9  -2  -4    4.31    0.34
   9   2  -4    4.11    0.48
   9  -2   4    4.33    0.53
   9   2  -4    4.56    0.44
   9   2   5    0.86    0.33
   9  -2  -5    0.71    0.07
  -9   2  -5    0.89    0.13
   9   2  -5    0.52    0.17
  -9  -2  -5    0.56    0.11
   9  -2   5    1.11    0.26
   9   2   6    0.63    0.35
   9  -2  -6    0.13    0.05
  -9   2  -6    0.10    0.10
   9  -2   6    0.06    0.22
  -9  -2  -6    0.10    0.09
   9   2  -6    0.03    0.14
  -9   3   0    1.53    0.14
   9   3   0    1.21    0.29
   9  -3   0    1.68    0.24
  -9   3   0    1.46    0.09
   9  -3  -1    4.83    0.53
  -9   3  -1    5.32    0.38
   9   3   1    4.08    0.61
   9   3  -1    4.90    0.28
  -9   3   1    4.82    0.28
   9   3  -1    4.78    0.59
  -9  -3  -1    5.10    0.28
   9  -3   1    4.59    0.54
   9  -3  -2    8.51    0.62
   9  -3  -2    8.86    0.47
  -9   3  -2    8.19    0.63
   9   3   2    7.64    0.94
  -9  -3  -2    8.40    0.48
   9   3  -2    8.18    0.90
   9  -3   2    8.13    0.89
   9  -3  -3    6.98    0.40
  -9   3  -3    6.54    0.54
   9  -3  -3    7.40    0.52
   9   3   3    6.04    0.83
   9  -3   3    6.88    0.77
   9   3  -3    6.91    0.71
  -9  -3  -3    7.06    0.41
  -9   3   3    8.35    0.76
  -9  -3  -3    6.85    0.54
   9   3  -3    7.43    0.77
   9   3   4    0.09    0.28
   9  -3  -4    0.17    0.03
   9  -3  -4    0.19    0.10
  -9   3  -4    0.11    0.08
   9  -3   4    0.24    0.18
  -9   3   4    0.02    0.14
  -9  -3  -4    0.08    0.07
   9   3  -4    0.06    0.18
  -9  -3  -4    0.10    0.04
  -9   3  -5    0.68    0.13
   9  -3  -5    0.76    0.07
   9   3   5    0.69    0.36
   9  -3   5    0.52    0.22
  -9  -3  -5    0.65    0.11
   9   3  -5    1.28    0.21
  -9   3  -6   -0.11    0.10
   9   3   6   -0.19    0.32
   9  -3  -6    0.13    0.04
   9   3  -6    0.48    0.16
  -9  -3  -6    0.13    0.08
   9  -3   6    0.34    0.21
   9   4   0   10.43    1.26
   9  -4   0   12.81    1.21
   9   4   0   11.77    0.67
  -9   4   0   11.90    0.88
  -9   4   0   12.58    0.67
   9   4   1    1.85    0.39
  -9   4  -1    1.74    0.19
   9  -4   1    2.01    0.29
  -9   4   1    2.33    0.31
  -9   4   1    2.10    0.12
   9   4  -1    2.08    0.37
   9   4  -1    2.06    0.12
  -9  -4  -1    2.08    0.13
   9  -4  -2    0.15    0.05
   9   4   2    0.55    0.31
   9  -4  -2    0.29    0.03
  -9   4  -2    0.10    0.07
  -9   4   2   -0.01    0.17
   9   4  -2    0.42    0.24
   9   4  -2    0.14    0.03
  -9  -4  -2    0.18    0.04
   9  -4   2    0.10    0.15
  -9  -4   3    0.57    0.14
   9   4   3    0.38    0.31
  -9   4  -3    0.74    0.12
   9  -4  -3    0.58    0.05
  -9   4   3    0.59    0.19
  -9  -4  -3    0.60    0.06
   9  -4   3    0.52    0.20
   9   4  -3    0.95    0.27
   9   4   4    1.32    0.42
   9  -4  -4    1.73    0.11
  -9   4  -4    1.52    0.18
  -9   4   4    1.89    0.28
  -9  -4  -4    1.62    0.17
   9  -4   4    1.43    0.29
  -9  -4  -4    1.65    0.12
   9   4  -4    1.14    0.26
   9  -4  -5    0.31    0.05
  -9   4  -5    0.44    0.11
   9   4   5    0.27    0.36
  -9  -4  -5    0.36    0.06
  -9   4   5    0.32    0.17
   9   4  -5    0.13    0.19
   9  -4   5    0.48    0.20
  -9  -4  -5    0.35    0.09
   9  -4  -6    0.01    0.04
  -9   4  -6    0.10    0.11
   9   4   6   -0.19    0.35
  -9  -4  -6   -0.10    0.08
   9   4  -6   -0.05    0.15
  -9  -4  -6   -0.03    0.05
   9  -4   6    0.43    0.21
  -9   5   0    2.05    0.30
  -9   5   0    1.77    0.16
   9   5   0    1.06    0.38
   9   5   1    5.67    0.74
  -9   5  -1    5.40    0.42
  -9   5   1    4.96    0.40
  -9  -5  -1    5.51    0.31
   9  -5   1    5.80    0.60
   9   5  -1    5.19    0.30
   9   5  -1    5.00    0.68
  -9   5   1    5.82    0.61
  -9   5  -2    6.06    0.48
   9   5   2    4.44    0.78
   9  -5  -2    6.45    0.36
   9  -5  -2    6.13    0.46
   9  -5   2    6.09    0.67
   9   5  -2    5.41    0.77
  -9  -5  -2    6.37    0.36
  -9   5   2    7.51    0.70
  -9   5  -3    4.64    0.37
   9  -5  -3    3.87    0.36
   9   5   3    3.41    0.65
   9  -5  -3    4.77    0.27
  -9   5   3    5.13    0.54
   9  -5   3    4.71    0.53
   9   5  -3    4.41    0.50
   9   5  -3    4.37    0.60
  -9  -5  -3    4.58    0.27
   9   5   4    1.92    0.50
   9  -5  -4    2.29    0.15
  -9   5  -4    2.38    0.23
  -9  -5  -4    2.42    0.16
   9   5  -4    2.34    0.33
  -9   5   4    2.66    0.36
   9  -5   4    2.01    0.34
  -9   5  -5    0.20    0.11
   9   5   5    0.46    0.41
   9  -5  -5    0.24    0.04
   9   5  -5    0.17    0.20
  -9  -5  -5    0.07    0.05
   9  -5   5    0.16    0.18
  -9   5   5    0.38    0.19
   9   5   6    0.22    0.44
  -9   5  -6    0.98    0.16
   9  -5  -6    0.84    0.08
   9  -5   6    0.65    0.23
  -9  -5  -6    0.83    0.09
   9   5  -6    0.93    0.22
  -9  -5  -6    0.67    0.12
  -9   6   0    3.66    0.29
   9   6   0    2.54    0.55
  -9   6   0    4.04    0.47
  -9   6  -1    9.04    0.67
   9   6   1    6.82    1.06
  -9   6   1    9.74    0.96
  -9  -6  -1    8.94    0.51
   9   6  -1    8.09    1.05
   9  -6   1    9.69    0.93
  -9   6   1    9.06    0.66
   9   6   2    4.29    0.79
   9  -6  -2    6.16    0.35
  -9   6  -2    6.38    0.48
   9  -6   2    5.70    0.66
  -9  -6  -2    6.15    0.35
  -9   6   2    6.86    0.71
   9   6  -2    5.38    0.78
  -9   6  -3    2.09    0.22
   9  -6  -3    2.33    0.14
   9   6   3    1.51    0.49
  -9  -6  -3    2.15    0.14
   9   6  -3    1.61    0.33
   9   6  -3    1.78    0.45
   9  -6   3    1.85    0.31
  -9   6   3    2.30    0.36
   9   6   4    0.76    0.46
  -9   6  -4    2.61    0.23
   9  -6  -4    2.12    0.14
   9  -6   4    1.94    0.33
  -9   6   4    2.17    0.36
   9   6  -4    1.93    0.33
  -9  -6  -4    2.38    0.15
  -9   6  -5    0.72    0.15
   9  -6  -5    0.86    0.08
   9   6   5    0.59    0.46
  -9   6   5    1.01    0.27
  -9  -6  -5    0.90    0.09
   9  -6   5    1.27    0.26
   9   6  -5    0.75    0.24
   9  -6  -6    1.99    0.15
  -9   6  -6    2.22    0.25
   9   6   6    1.43    0.57
   9   6  -6    2.27    0.31
  -9  -6  -6    2.02    0.15
   9   7   0    4.64    0.82
  -9   7   0    6.48    0.48
  -9   7   0    6.82    0.74
   9   7   1    7.18    1.11
  -9   7  -1   11.51    1.02
  -9   7  -1    9.21    0.71
   9   7  -1    8.06    1.12
  -9   7   1   10.41    1.03
  -9   7   1    9.32    0.69
  -9  -7  -1    9.51    0.54
  -9   7  -2   10.36    0.76
   9   7   2    8.64    1.19
  -9   7   2   10.30    1.08
   9   7  -2    8.03    1.17
   9  -7   2   10.47    1.03
  -9  -7  -2   10.12    0.57
   9  -7  -3    9.32    0.50
   9   7   3    6.27    1.07
  -9   7  -3    9.54    0.68
   9   7  -3    7.31    1.05
   9  -7   3    8.43    0.92
  -9   7   3    9.12    0.96
   9   7  -3    8.77    0.79
  -9  -7  -3    8.53    0.50
  -9   7  -4    5.27    0.44
   9  -7  -4    5.08    0.30
   9   7   4    3.26    0.76
   9  -7   4    5.23    0.59
  -9   7   4    5.31    0.64
  -9  -7  -4    5.19    0.31
  -9   7  -5    7.38    0.53
   9  -7  -5    6.69    0.38
   9   7   5    3.25    0.86
  -9   7   5    6.07    0.76
  -9  -7  -5    6.25    0.38
   9  -7   5    6.25    0.72
  -9   7  -6    1.24    0.22
   9  -7  -6    2.03    0.14
   9   7   6    0.46    0.57
  -9  -7  -6    1.81    0.14
   9   7  -6    1.40    0.28
  -9   8   0    7.37    0.54
   9   8   0    5.70    0.94
  -9   8   0    7.59    0.82
  -9   8  -1   39.81    2.94
   9   8   1   31.67    4.05
  -9   8  -1   45.25    3.98
  -9   8   1   38.60    2.92
  -9  -8  -1   40.71    2.26
  -9   8   1   47.23    4.00
  -9   8  -2   10.30    0.73
   9   8   2    6.28    1.14
   9  -8   2   11.11    1.01
  -9  -8  -2    9.36    0.55
  -9   8   2    9.51    1.05
   9   8  -2    7.96    1.15
   9  -8  -3    9.78    0.53
  -9   8  -3    9.42    0.71
   9   8   3    6.68    1.16
  -9  -8  -3    9.47    0.53
   9   8  -3    8.75    0.83
   9  -8   3    9.03    0.96
   9   8  -3    8.01    1.10
  -9   8   3    9.73    1.03
   9  -8  -4    0.32    0.06
  -9   8  -4    0.39    0.13
   9   8   4    0.29    0.45
   9  -8   4    0.35    0.19
  -9  -8  -4    0.27    0.06
   9   8  -4    0.47    0.25
  -9   8   4    0.05    0.26
  -9   8  -5    3.03    0.29
   9  -8  -5    2.63    0.18
   9   8   5    1.34    0.62
  -9   8   5    3.14    0.47
   9  -8   5    2.37    0.39
   9   8  -5    3.43    0.41
  -9  -8  -5    2.57    0.18
  -9   9   0    5.27    0.41
   9   9   0    3.45    0.77
  -9   9   0    6.15    0.68
  -9   9  -1    1.38    0.16
   9   9   1    1.46    0.55
  -9   9  -1    1.47    0.31
   9   9  -1    0.78    0.49
  -9   9   1    1.54    0.14
  -9   9   1    1.64    0.35
  -9  -9  -1    1.51    0.11
   9   9   2    4.84    0.90
  -9   9  -2    6.05    0.48
  -9   9  -2    6.46    0.71
  -9  -9  -2    5.99    0.35
   9   9  -2    5.58    0.87
   9   9  -2    5.18    0.62
  -9   9   2    6.43    0.77
   9   9   3    3.45    0.80
   9  -9  -3    4.89    0.30
  -9   9  -3    5.38    0.43
   9  -9   3    4.99    0.58
   9   9  -3    4.87    0.56
  -9   9   3    5.24    0.66
  -9  -9  -3    5.06    0.30
   9  -9  -4    4.62    0.27
  -9   9  -4    4.45    0.39
   9   9   4    3.47    0.79
   9  -9   4    4.12    0.54
  -9  -9  -4    4.46    0.27
   9   9  -4    3.25    0.49
  -9   9   4    4.64    0.64
   9   9   5    0.85    0.60
   9  -9  -5    0.79    0.09
  -9   9  -5    0.70    0.17
   9  -9   5    1.02    0.25
  -9  -9  -5    0.99    0.09
  -9   9   5    0.98    0.33
   9   9  -5    1.41    0.30
  -9  10   0   -0.18    0.22
  -9  10   0    0.13    0.07
   9  10   0   -0.62    0.44
   9  10   1    0.75    0.55
  -9  10  -1    1.08    0.30
  -9  10  -1    1.27    0.15
   9  10  -1    0.75    0.53
  -9  10   1    1.23    0.34
   9  10   2    1.27    0.55
  -9  10  -2    1.50    0.18
  -9  10  -2    1.72    0.34
   9  10  -2    1.29    0.57
  -9  10   2    1.63    0.40
   9  10  -2    0.56    0.32
  -9 -10  -2    1.27    0.11
   9 -10  -3    2.03    0.15
   9  10   3    1.81    0.64
  -9  10  -3    2.43    0.25
  -9 -10  -3    1.93    0.15
   9  10  -3    2.54    0.40
  -9  10   3    2.46    0.47
   9 -10   3    1.90    0.33
  -9  10  -4    0.79    0.17
   9  10   4    0.22    0.52
   9 -10  -4    0.71    0.08
  -9  10   4    0.98    0.37
   9  10  -4    1.37    0.34
  -9 -10  -4    0.62    0.08
   9 -10   4    0.72    0.23
  -9  11   0    0.83    0.32
  -9  11   0    0.59    0.10
   9  11   0    1.16    0.55
   9  11   1    0.30    0.54
  -9  11  -1    0.44    0.27
  -9  11  -1    0.46    0.11
   9  11  -1   -0.57    0.49
  -9  11   1    0.56    0.32
  -9  11  -2    0.89    0.30
   9  11   2    0.45    0.52
  -9  11  -2    0.58    0.13
  -9  11   2    0.90    0.37
   9  11  -2    0.50    0.54
   9  11  -2    0.67    0.34
  -9 -11  -2    0.69    0.08
  -9  11  -3    0.52    0.14
   9  11   3    0.63    0.56
  -9  11   3    0.74    0.37
   9 -11   3    0.48    0.21
   9  11  -3    0.42    0.31
  -9 -11  -3    0.36    0.07
   9  11   4    1.14    0.63
   9 -11  -4    0.94    0.10
  -9  11  -4    0.73    0.17
   9 -11   4    0.91    0.24
   9  11  -4    1.15    0.36
  -9  11   4    0.87    0.40
  -9 -11  -4    0.89    0.10
   9  12   0    0.30    0.57
  -9  12   0   -0.14    0.28
   9  12   1    0.31    0.60
  -9  12  -1    0.77    0.14
  -9  12  -1    1.23    0.35
  -9  12   1    1.16    0.40
   9  12  -1    0.50    0.30
   9  12  -1    0.22    0.55
  -9  12  -2    0.04    0.11
   9  12   2    0.20    0.55
  -9  12  -2   -0.11    0.25
  -9  12   2   -0.33    0.29
  -9 -12  -2   -0.06    0.06
   9  12  -2   -0.86    0.49
   9  12  -2   -0.47    0.26
   9  12   3   -0.35    0.54
  -9  12  -3    0.54    0.15
  -9 -12  -3    0.35    0.08
   9 -12   3    0.31    0.19
   9  12  -3    0.13    0.30
  -9  12   3    1.42    0.43
  -9  13   0    0.10    0.34
   9  13   0    0.25    0.31
   9  13   0   -0.01    0.61
  -9  13  -1    1.78    0.44
   9  13   1    0.46    0.67
   9  13  -1    2.45    0.45
  -9  13   1    2.00    0.48
   9  13  -1    1.40    0.68
  -9  13  -2    0.05    0.31
  -9  13  -2   -0.14    0.11
   9  13   2   -0.54    0.53
   9  13  -2    0.01    0.32
  -9  13   2    0.47    0.38
   9  13  -2   -0.30    0.55
  10   0   0    4.00    0.48
  10   0   1    0.22    0.17
 -10   0  -1    0.19    0.07
  10   0  -1    0.33    0.15
  10   0   2   17.12    1.84
  10   0  -2   18.28    1.81
 -10   0  -2   19.38    1.34
 -10   0  -3    1.31    0.15
  10   0  -3    1.65    0.23
  10   0   3    1.44    0.32
  10   0  -3    1.33    0.09
  10   0  -4    5.67    0.57
 -10   0  -4    5.09    0.42
  10   0   4    5.91    0.67
  10   0  -4    4.73    0.47
  10   0  -5    3.13    0.31
  10   0   5    1.97    0.42
 -10   0  -5    3.21    0.27
  10   0   6    0.79    0.32
 -10   0  -6    0.88    0.14
  10   1   0   29.83    2.89
  10  -1   0   29.30    2.88
  10   1   1    1.25    0.25
 -10   1  -1    0.83    0.11
  10  -1  -1    1.21    0.21
  10  -1   1    0.97    0.22
 -10  -1  -1    0.95    0.07
  10   1  -1    0.90    0.21
  10  -1  -2    2.97    0.36
  10  -1  -2    3.04    0.16
 -10   1  -2    2.88    0.25
  10   1   2    2.89    0.42
  10   1  -2    2.68    0.36
  10   1  -2    2.79    0.16
 -10  -1  -2    2.68    0.24
  10  -1   2    2.84    0.40
  10  -1  -3    1.69    0.10
 -10   1  -3    1.83    0.17
  10   1   3    1.32    0.33
  10  -1  -3    1.55    0.23
 -10  -1  -3    1.29    0.16
  10   1  -3    1.62    0.24
  10  -1   3    1.27    0.31
  10  -1  -4    1.82    0.11
  10   1   4    2.11    0.38
  10  -1  -4    1.90    0.24
 -10   1  -4    1.61    0.18
  10  -1  -4    1.34    0.22
  10   1  -4    1.69    0.24
  10   1  -4    1.76    0.25
 -10  -1  -4    1.59    0.18
  10  -1   4    2.10    0.35
  10  -1  -5    0.12    0.04
  10  -1  -5   -0.01    0.12
  10   1   5    0.02    0.24
 -10   1  -5   -0.01    0.09
  10  -1   5   -0.20    0.17
  10   1  -5   -0.15    0.13
 -10  -1  -5    0.03    0.08
 -10   1  -6    0.30    0.11
  10   1   6    0.19    0.30
  10  -1   6    0.38    0.26
 -10  -1  -6    0.18    0.10
  10   1  -6    0.43    0.15
  10   2   0    0.52    0.22
 -10   2   0    0.65    0.05
  10  -2   0    0.90    0.19
 -10   2   0    0.80    0.09
  10   2   1    2.45    0.42
  10  -2  -1    2.86    0.38
 -10   2  -1    3.07    0.25
 -10  -2  -1    3.05    0.17
  10  -2   1    3.26    0.40
  10   2  -1    2.95    0.40
  10   2   2    0.38    0.26
  10  -2  -2    0.87    0.17
 -10   2  -2    0.76    0.11
  10  -2  -2    0.67    0.05
 -10  -2  -2    0.62    0.06
 -10  -2  -2    0.67    0.10
  10  -2   2    0.53    0.21
  10   2  -2    0.50    0.19
  10  -2  -3    2.61    0.15
 -10   2  -3    2.40    0.23
  10   2   3    2.11    0.42
  10  -2  -3    2.59    0.33
  10  -2   3    2.42    0.38
 -10  -2  -3    2.76    0.24
  10   2  -3    2.64    0.34
  10  -2  -4    2.20    0.27
 -10   2  -4    2.15    0.21
  10  -2  -4    1.98    0.23
  10   2   4    1.45    0.39
  10  -2  -4    2.15    0.13
  10   2  -4    2.06    0.29
  10  -2   4    1.75    0.35
 -10  -2  -4    2.03    0.20
  10   2   5    0.45    0.31
 -10   2  -5    0.81    0.13
  10  -2  -5    0.80    0.07
  10   2  -5    0.80    0.19
 -10  -2  -5    0.81    0.12
  10  -2   5    0.83    0.24
 -10   2  -6    0.12    0.11
  10   2   6    0.31    0.33
 -10  -2  -6    0.06    0.09
  10  -2   6    0.33    0.22
  10   2  -6    0.49    0.15
 -10   3   0    0.39    0.04
  10  -3   0    0.39    0.16
 -10   3   0    0.50    0.08
  10   3   0    0.19    0.21
 -10   3  -1    1.38    0.16
  10  -3  -1    1.78    0.26
  10   3   1    1.42    0.34
  10   3  -1    1.65    0.10
  10   3  -1    1.54    0.31
  10  -3   1    1.63    0.27
 -10  -3  -1    1.90    0.11
 -10   3   1    1.76    0.10
  10  -3  -2    0.22    0.03
 -10   3  -2    0.45    0.09
  10   3   2   -0.21    0.22
  10  -3  -2    0.41    0.15
 -10  -3  -2    0.19    0.04
  10  -3   2    0.31    0.18
  10   3  -2    0.18    0.03
  10   3  -2    0.18    0.20
  10  -3  -3    1.87    0.12
  10   3   3    1.33    0.37
  10  -3  -3    2.05    0.27
 -10   3  -3    1.94    0.19
  10  -3   3    1.74    0.32
 -10  -3  -3    1.70    0.18
 -10  -3  -3    1.92    0.13
  10   3  -3    1.85    0.31
 -10   3  -4   -0.13    0.08
  10  -3  -4    0.02    0.03
  10  -3  -4   -0.10    0.12
  10  -3  -4   -0.09    0.11
  10   3   4   -0.12    0.26
  10  -3   4   -0.02    0.17
  10   3  -4    0.04    0.17
 -10  -3  -4    0.00    0.07
 -10  -3  -4   -0.07    0.03
 -10   3  -5   -0.06    0.09
  10   3   5    0.16    0.30
  10  -3  -5    0.08    0.04
  10   3  -5    0.15    0.17
 -10  -3  -5   -0.02    0.08
  10  -3   5    0.35    0.20
 -10  -3  -5    0.04    0.05
  10   3   6    0.17    0.35
 -10   3  -6    0.24    0.11
  10   3  -6    0.14    0.16
 -10  -3  -6    0.30    0.06
  10  -3   6    0.54    0.23
 -10  -3  -6    0.49    0.11
  10  -4   0    6.67    0.69
  10   4   0    5.52    0.75
 -10   4   0    6.55    0.36
 -10   4   0    6.35    0.48
 -10   4  -1    1.98    0.19
  10  -4  -1    2.07    0.29
  10   4   1    1.69    0.40
 -10   4   1    2.14    0.13
  10  -4   1    2.10    0.30
 -10  -4  -1    2.17    0.13
  10   4  -1    2.19    0.38
  10   4  -1    2.04    0.12
  10  -4  -2    4.22    0.23
  10   4   2    3.52    0.59
  10  -4  -2    3.96    0.31
 -10   4  -2    4.16    0.33
  10  -4   2    4.13    0.50
  10   4  -2    4.01    0.23
  10   4  -2    3.48    0.52
 -10  -4  -2    3.85    0.24
  10   4   3    5.67    0.84
  10  -4  -3    7.10    0.38
 -10   4  -3    6.96    0.52
 -10  -4  -3    6.43    0.39
 -10   4   3    7.57    0.73
  10   4  -3    5.87    0.76
  10  -4   3    6.26    0.74
 -10   4  -4    0.33    0.10
  10  -4  -4    0.43    0.05
  10   4   4   -0.13    0.31
 -10  -4  -4    0.36    0.09
  10   4  -4    0.09    0.21
  10  -4   4    0.49    0.20
 -10  -4  -4    0.52    0.06
 -10   4   4    0.54    0.18
 -10   4  -5    0.33    0.11
  10   4   5    0.08    0.33
  10  -4  -5    0.62    0.06
 -10   4   5    0.46    0.19
  10   4  -5    0.47    0.19
 -10  -4  -5    0.42    0.06
 -10  -4  -5    0.53    0.11
  10  -4   5    0.57    0.22
  10   4   6   -0.08    0.37
 -10   4  -6   -0.17    0.09
 -10  -4  -6   -0.11    0.05
  10   4  -6    0.52    0.18
 -10  -4  -6   -0.16    0.09
  10  -4   6    0.51    0.21
  10   5   0    1.85    0.40
  10  -5   0    1.57    0.25
 -10   5   0    1.34    0.14
 -10   5  -1    0.24    0.07
  10   5   1   -0.01    0.29
  10  -5   1    0.12    0.17
 -10  -5  -1    0.17    0.04
 -10   5   1    0.00    0.17
  10   5  -1    0.21    0.03
  10   5  -1    0.25    0.29
 -10   5  -2    3.29    0.28
  10   5   2    1.70    0.48
  10   5  -2    2.97    0.50
  10  -5   2    3.49    0.42
 -10  -5  -2    3.02    0.19
 -10   5   2    3.83    0.43
  10   5   3    0.36    0.37
  10  -5  -3    0.58    0.05
 -10   5  -3    0.79    0.12
  10   5  -3    0.34    0.30
 -10   5   3    0.83    0.21
 -10  -5  -3    0.35    0.05
  10  -5   3    0.73    0.22
 -10   5  -4    0.16    0.09
  10  -5  -4    0.26    0.04
  10   5   4   -0.09    0.32
  10  -5   4    0.01    0.18
 -10   5   4    0.37    0.19
 -10  -5  -4    0.13    0.04
  10   5  -4   -0.15    0.20
  10  -5  -5    0.29    0.05
 -10   5  -5    0.25    0.11
  10   5   5    0.25    0.39
 -10   5   5    0.38    0.18
  10  -5   5    0.53    0.23
  10   5  -5   -0.15    0.17
 -10  -5  -5    0.26    0.05
 -10   5  -6    0.92    0.17
  10   5   6    0.34    0.42
  10  -5   6    1.22    0.27
 -10  -5  -6    1.14    0.10
  10   5  -6    1.00    0.23
  10   6   0   -0.07    0.32
 -10   6   0   -0.09    0.18
 -10   6   0    0.04    0.06
  10   6   1    1.42    0.41
 -10   6  -1    1.27    0.14
 -10   6   1    1.46    0.28
  10   6  -1    0.98    0.38
 -10  -6  -1    1.26    0.09
 -10   6   1    1.30    0.13
  10  -6   1    1.25    0.24
  10   6   2    0.18    0.36
 -10   6  -2    0.66    0.11
 -10  -6  -2    0.69    0.06
  10   6  -2    0.52    0.34
  10  -6   2    0.45    0.20
 -10   6   2    0.75    0.24
 -10   6  -3    0.47    0.11
  10   6   3    0.49    0.35
  10  -6  -3    0.44    0.05
  10   6  -3    0.58    0.36
  10  -6   3    0.49    0.19
 -10   6   3    0.36    0.21
  10   6  -3    0.14    0.23
 -10  -6  -3    0.38    0.05
  10   6   4    1.02    0.48
  10  -6  -4    1.84    0.12
 -10   6  -4    2.00    0.21
  10   6  -4    1.50    0.31
 -10   6   4    2.60    0.35
 -10  -6  -4    1.62    0.13
  10  -6   4    1.53    0.30
  10  -6  -5    0.97    0.09
  10   6   5    1.00    0.47
 -10   6  -5    1.52    0.18
 -10   6   5    1.14    0.26
  10   6  -5    0.92    0.26
  10  -6   5    1.34    0.28
 -10  -6  -5    1.28    0.10
  10   6   6    1.55    0.57
 -10   6  -6    2.40    0.27
 -10  -6  -6    2.36    0.17
  10  -6   6    2.51    0.38
  10   6  -6    1.71    0.31
  10   7   0    4.67    0.79
 -10   7   0    6.41    0.68
 -10   7   0    5.85    0.45
 -10   7  -1    3.17    0.26
  10   7   1    2.65    0.59
  10   7  -1    2.16    0.54
  10  -7   1    3.21    0.40
 -10   7   1    3.00    0.24
 -10  -7  -1    2.99    0.19
 -10   7   1    3.16    0.44
  10   7   2    5.53    0.87
 -10   7  -2    5.80    0.47
  10   7  -2    5.25    0.80
 -10   7   2    6.23    0.70
  10  -7   2    6.08    0.67
 -10  -7  -2    6.26    0.35
  10  -7  -3    3.45    0.21
 -10   7  -3    3.84    0.31
  10   7   3    2.08    0.58
 -10   7   3    3.77    0.49
  10  -7   3    3.32    0.44
  10   7  -3    2.21    0.57
  10   7  -3    3.57    0.45
 -10  -7  -3    3.44    0.21
 -10   7  -4    5.32    0.44
  10   7   4    3.52    0.78
  10  -7  -4    5.57    0.31
 -10  -7  -4    5.36    0.32
  10   7  -4    4.61    0.56
 -10   7   4    5.97    0.66
  10  -7   4    4.89    0.62
  10  -7  -5    2.31    0.15
 -10   7  -5    2.48    0.26
  10   7   5    2.35    0.63
  10   7  -5    2.00    0.34
  10  -7   5    1.39    0.34
 -10   7   5    2.80    0.41
 -10  -7  -5    2.35    0.16
 -10   8   0   24.56    1.75
  10   8   0   20.06    2.50
 -10   8   0   26.34    2.41
  10   8   1    6.96    1.15
 -10   8  -1    9.28    0.72
 -10   8  -1   11.86    1.05
  10   8  -1    8.10    1.16
 -10  -8  -1    9.94    0.55
 -10   8   1    9.21    0.70
 -10   8   1   10.61    1.06
 -10   8  -2   24.16    1.74
  10   8  -2   18.00    2.43
  10  -8   2   23.88    2.35
 -10  -8  -2   24.25    1.33
 -10   8   2   27.14    2.40
  10   8   3    0.89    0.46
 -10   8  -3    0.82    0.14
  10  -8  -3    0.91    0.08
  10   8  -3    0.67    0.43
 -10   8   3    1.31    0.30
 -10  -8  -3    0.92    0.08
  10   8  -3    0.57    0.28
  10  -8   3    0.78    0.23
  10   8   4    4.86    0.94
  10  -8  -4    6.95    0.39
 -10   8  -4    6.73    0.54
 -10  -8  -4    6.50    0.39
  10  -8   4    5.80    0.74
 -10   8   4    7.23    0.80
  10   8  -4    6.96    0.69
 -10   8  -5    0.18    0.14
  10  -8  -5    0.05    0.05
  10   8   5    0.74    0.51
  10  -8   5    0.31    0.20
 -10   8   5    0.26    0.25
  10   8  -5    0.37    0.26
 -10  -8  -5    0.13    0.06
 -10   9   0    5.46    0.63
 -10   9   0    4.84    0.38
  10   9   0    3.40    0.77
 -10   9  -1    0.97    0.13
 -10   9  -1    1.07    0.29
  10   9   1    0.41    0.47
 -10  -9  -1    0.96    0.09
 -10   9   1    1.05    0.10
 -10   9   1    1.15    0.30
  10   9  -1    0.56    0.47
  10   9   2    3.48    0.75
 -10   9  -2    4.51    0.37
 -10   9   2    4.41    0.61
  10   9  -2    3.89    0.72
 -10  -9  -2    4.65    0.27
  10  -9   2    4.31    0.53
 -10   9  -3    0.86    0.15
  10   9   3    0.35    0.48
  10  -9  -3    1.14    0.09
 -10   9   3    0.79    0.30
  10   9  -3    1.48    0.33
 -10  -9  -3    0.87    0.09
  10  -9   3    0.99    0.24
 -10   9  -4    1.31    0.18
  10  -9  -4    1.05    0.10
  10   9   4   -0.01    0.49
  10  -9   4    1.08    0.27
 -10  -9  -4    1.21    0.11
 -10   9   4    1.48    0.35
  10   9  -4    1.37    0.33
  10   9   5    0.89    0.58
  10  -9  -5    0.78    0.09
 -10   9  -5    1.36    0.19
  10  -9   5    0.77    0.26
 -10   9   5    1.17    0.34
 -10  -9  -5    0.87    0.10
  10   9  -5    0.88    0.30
 -10  10   0    0.12    0.07
  10  10   0    0.07    0.45
 -10  10   0    0.02    0.23
 -10  10  -1    0.87    0.12
 -10  10  -1    1.20    0.32
  10  10   1    0.31    0.49
  10  10  -1    0.19    0.49
 -10  10   1    1.15    0.32
  10  10   2    0.32    0.50
 -10  10  -2    0.51    0.12
  10  10  -2    0.32    0.28
 -10  10   2    0.79    0.30
 -10 -10  -2    0.23    0.06
  10  10  -2    0.08    0.48
  10  10   3    0.60    0.51
 -10  10  -3    0.69    0.14
  10  10  -3    0.26    0.29
 -10 -10  -3    0.47    0.07
  10 -10   3    0.38    0.21
 -10  10   3    0.23    0.28
  10  10   4    0.61    0.63
 -10  10  -4    2.79    0.28
  10 -10  -4    2.70    0.17
 -10 -10  -4    2.26    0.17
  10 -10   4    2.07    0.36
 -10  10   4    2.93    0.51
  10  10  -4    2.59    0.42
  10  11   0    1.71    0.66
  10  11   1    1.19    0.61
 -10  11  -1    0.97    0.31
 -10  11  -1    0.88    0.14
  10  11  -1    0.09    0.53
 -10  11   1    1.63    0.37
 -10  11  -2    0.02    0.25
 -10  11  -2    0.06    0.10
  10  11   2   -0.74    0.44
 -10  11   2    0.10    0.32
  10  11  -2   -0.46    0.51
  10  11  -2    0.20    0.28
 -10 -11  -2   -0.06    0.05
 -10  11  -3    0.18    0.12
  10  11   3   -0.18    0.55
  10 -11   3    0.14    0.20
  10  11  -3    0.60    0.32
 -10 -11  -3   -0.02    0.06
 -10  11   3    0.39    0.34
 -10  12   0    0.67    0.32
  10  12   0   -0.05    0.55
  10  12   1    0.10    0.58
 -10  12  -1    0.03    0.29
 -10  12  -1    0.53    0.12
 -10  12   1    0.55    0.34
  10  12  -1    0.19    0.57
  10  12  -1    0.90    0.35
 -10  12  -2    0.03    0.27
 -10  12  -2    0.03    0.10
  10  12   2   -0.43    0.54
 -10 -12  -2   -0.05    0.06
  10  12  -2   -0.08    0.30
  10  12  -2   -0.82    0.48
 -10  12   2   -0.25    0.31
  10  12   3    0.27    0.64
 -10  12  -3    0.12    0.13
  10 -12   3    0.04    0.19
 -10  12   3    0.41    0.38
  10  12  -3   -0.11    0.34
 -10 -12  -3   -0.11    0.06
 -10  13   0    0.81    0.38
  10  13   0    1.08    0.68
 -10  13  -1    0.94    0.35
  10  13   1    0.47    0.62
  10  13  -1    0.19    0.61
  10  13  -1    0.61    0.32
 -10  13   1    0.99    0.42
  11   0   0   -0.05    0.15
  11   0  -1   -0.10    0.16
  11   0   1   -0.06    0.18
  11   0  -2    0.00    0.15
 -11   0  -2   -0.05    0.07
  11   0   2   -0.22    0.18
  11   0  -3    0.00    0.02
  11   0  -3   -0.20    0.13
  11   0   3   -0.03    0.20
 -11   0  -3    0.01    0.08
 -11   0  -4   -0.02    0.07
  11   0   4    0.24    0.23
  11   0  -4   -0.05    0.03
  11   0  -4    0.22    0.13
  11   0  -4   -0.03    0.15
  11   0   5    0.18    0.24
  11   0  -5   -0.22    0.13
 -11   0  -5   -0.08    0.08
  11   0   6    0.35    0.27
 -11   0  -6    0.01    0.09
  11  -1   0    8.03    0.84
  11   1   0    7.65    0.85
 -11   1  -1    5.57    0.41
  11   1   1    5.19    0.64
  11  -1  -1    5.20    0.59
  11  -1   1    4.73    0.60
  11   1  -1    4.50    0.59
 -11  -1  -1    5.40    0.30
 -11   1  -2    1.20    0.13
  11   1   2    0.68    0.26
  11  -1  -2    1.05    0.21
  11  -1   2    0.95    0.27
 -11  -1  -2    1.17    0.13
  11   1  -2    1.01    0.22
  11  -1  -3    4.35    0.47
  11   1   3    3.73    0.55
  11  -1  -3    4.16    0.23
 -11   1  -3    4.03    0.33
  11   1  -3    3.71    0.47
 -11  -1  -3    3.76    0.33
  11  -1   3    3.40    0.52
  11  -1  -4    7.80    0.76
  11  -1  -4    7.33    0.61
  11  -1  -4    7.60    0.41
  11   1   4    5.89    0.85
 -11   1  -4    7.51    0.57
  11  -1   4    6.80    0.84
  11   1  -4    7.44    0.76
  11   1  -4    6.47    0.63
 -11  -1  -4    7.33    0.56
 -11   1  -5    1.14    0.14
  11   1   5    0.85    0.32
 -11  -1  -5    0.72    0.13
  11  -1   5    0.70    0.27
  11   1  -5    0.77    0.19
  11   1   6    0.24    0.30
 -11   1  -6    0.27    0.11
  11  -1   6    0.20    0.24
 -11  -1  -6    0.16    0.10
 -11   2   0    7.35    0.43
  11  -2   0    8.59    0.84
  11   2   0    8.70    0.87
  11  -2  -1    3.83    0.46
 -11   2  -1    3.76    0.30
  11   2   1    3.46    0.51
 -11  -2  -1    3.87    0.22
  11   2  -1    3.76    0.49
  11  -2   1    3.60    0.48
  11  -2  -2    3.77    0.47
  11   2   2    3.21    0.54
 -11   2  -2    4.06    0.33
  11   2  -2    3.83    0.50
 -11  -2  -2    4.39    0.24
  11  -2   2    4.43    0.52
  11   2   3    0.25    0.26
 -11   2  -3    0.40    0.10
  11  -2  -3    0.44    0.04
  11  -2  -3    0.50    0.16
  11  -2   3    0.54    0.24
  11   2  -3    0.35    0.17
 -11  -2  -3    0.44    0.05
 -11  -2  -3    0.34    0.09
  11  -2  -4    1.28    0.09
 -11   2  -4    1.49    0.16
  11   2   4    1.37    0.36
  11  -2  -4    1.42    0.21
  11  -2  -4    0.87    0.19
 -11  -2  -4    1.24    0.15
  11  -2   4    0.91    0.26
  11   2  -4    0.99    0.22
  11   2   5    0.26    0.29
 -11   2  -5    0.25    0.10
  11   2  -5    0.29    0.17
  11  -2   5    0.36    0.24
 -11  -2  -5    0.02    0.08
  11   2   6   -0.10    0.29
 -11   2  -6    0.14    0.10
 -11  -2  -6    0.05    0.09
  11  -2   6    0.36    0.22
  11   2  -6    0.32    0.15
  11   3   0   -0.21    0.20
 -11   3   0    0.07    0.02
  11  -3   0    0.12    0.16
 -11   3   0    0.04    0.06
  11   3   1    2.57    0.44
 -11   3  -1    2.79    0.24
  11  -3  -1    2.71    0.35
  11  -3   1    2.39    0.36
 -11  -3  -1    2.81    0.16
  11   3  -1    2.04    0.39
 -11   3  -2    1.96    0.19
  11  -3  -2    1.99    0.27
  11   3   2    1.37    0.37
  11   3  -2    2.17    0.33
 -11  -3  -2    1.84    0.12
  11  -3   2    2.04    0.32
 -11   3  -3    2.69    0.24
  11  -3  -3    2.58    0.33
  11  -3  -3    2.42    0.15
  11   3   3    1.91    0.43
  11  -3   3    2.06    0.36
  11   3  -3    2.23    0.36
 -11  -3  -3    2.50    0.16
 -11   3  -4    0.93    0.13
  11   3   4    0.49    0.32
  11  -3  -4    0.87    0.06
  11  -3  -4    0.84    0.18
  11   3  -4    0.64    0.21
 -11  -3  -4    0.65    0.11
 -11  -3  -4    0.78    0.07
  11  -3   4    0.89    0.25
 -11   3  -5    0.17    0.10
  11   3   5    0.08    0.33
 -11  -3  -5    0.40    0.06
  11   3  -5    0.37    0.19
  11  -3   5    0.36    0.22
 -11  -3  -5    0.25    0.09
  11   3   6    0.55    0.39
 -11   3  -6    0.16    0.12
  11  -3   6    0.29    0.22
  11   3  -6    0.11    0.15
 -11  -3  -6    0.03    0.06
 -11  -3  -6    0.22    0.10
 -11   4   0    1.62    0.16
  11   4   0    1.86    0.38
  11  -4   0    1.56    0.27
 -11   4   0    1.79    0.11
  11  -4  -1    3.04    0.38
 -11   4  -1    2.87    0.24
  11   4   1    2.59    0.48
 -11  -4  -1    2.92    0.17
 -11   4   1    2.69    0.16
  11  -4   1    2.64    0.38
  11   4  -1    2.77    0.16
  11   4  -1    2.34    0.43
  11  -4  -2    3.79    0.45
 -11   4  -2    4.06    0.31
  11   4   2    3.22    0.57
  11  -4   2    3.36    0.47
  11   4  -2    3.26    0.51
 -11  -4  -2    3.88    0.22
  11  -4  -3    3.08    0.18
  11  -4  -3    3.33    0.39
  11   4   3    1.77    0.49
 -11   4  -3    2.88    0.27
  11   4  -3    2.91    0.45
 -11  -4  -3    3.24    0.19
  11  -4   3    2.85    0.42
  11  -4  -4    0.32    0.04
  11  -4  -4    0.39    0.16
 -11   4  -4    0.40    0.11
  11   4   4    0.06    0.30
  11  -4   4    0.42    0.20
 -11  -4  -4    0.32    0.05
  11   4  -4   -0.05    0.20
 -11   4  -5    0.06    0.09
  11   4   5    0.17    0.36
 -11  -4  -5    0.15    0.05
  11   4  -5    0.40    0.19
 -11  -4  -5    0.06    0.09
  11  -4   5    0.25    0.21
 -11   4  -6    0.58    0.14
  11   4   6    0.40    0.44
 -11  -4  -6    0.47    0.12
  11   4  -6    0.78    0.20
 -11  -4  -6    0.67    0.08
  11  -4   6    1.23    0.28
  11   5   0    5.84    0.33
  11   5   0    5.01    0.74
  11  -5   0    5.56    0.63
 -11   5   0    5.87    0.44
  11  -5  -1    0.93    0.21
  11   5   1    0.55    0.35
 -11   5  -1    0.91    0.11
  11   5  -1    0.70    0.31
 -11  -5  -1    0.92    0.07
  11  -5   1    0.72    0.22
 -11   5   1    0.95    0.07
  11   5   2    0.11    0.30
 -11   5  -2    0.02    0.08
 -11   5   2    0.19    0.18
  11  -5   2    0.10    0.19
  11   5  -2    0.04    0.26
 -11  -5  -2    0.16    0.04
 -11   5  -3    0.51    0.10
  11   5   3   -0.02    0.30
  11  -5  -3    0.46    0.05
 -11   5   3    0.52    0.20
  11   5  -3   -0.13    0.27
  11  -5   3    0.41    0.21
 -11  -5  -3    0.33    0.05
  11   5   4    1.88    0.47
  11  -5  -4    1.41    0.11
 -11   5  -4    1.62    0.19
  11   5  -4    1.67    0.30
 -11  -5  -4    1.69    0.12
 -11   5   4    2.10    0.30
  11  -5   4    1.35    0.31
 -11   5  -5    0.12    0.10
  11   5   5    0.19    0.40
 -11   5   5   -0.01    0.17
  11  -5   5    0.41    0.22
 -11  -5  -5    0.21    0.05
  11   5  -5    0.23    0.21
  11   5   6    0.85    0.48
  11  -5   6    1.40    0.30
  11  -6   0    5.69    0.62
  11   6   0    5.29    0.75
 -11   6   0    5.42    0.42
  11   6   1    0.95    0.41
 -11   6  -1    0.81    0.11
  11  -6   1    0.92    0.22
 -11  -6  -1    0.88    0.07
 -11   6   1    1.00    0.24
  11   6  -1    0.64    0.35
 -11   6  -2    2.67    0.25
  11   6   2    2.38    0.54
  11   6  -2    2.40    0.49
 -11  -6  -2    2.81    0.17
  11  -6   2    2.73    0.39
 -11   6   2    2.99    0.41
  11   6   3    1.28    0.42
 -11   6  -3    0.79    0.13
  11  -6  -3    0.78    0.07
 -11  -6  -3    0.85    0.07
  11   6  -3    0.75    0.35
  11  -6   3    0.82    0.23
 -11   6   3    0.86    0.23
  11  -6  -4    0.34    0.05
  11   6   4    0.52    0.42
 -11   6  -4    0.34    0.11
  11  -6   4    0.42    0.22
 -11  -6  -4    0.39    0.06
  11   6  -4    0.64    0.24
 -11   6   4    0.19    0.20
 -11   6  -5    2.54    0.26
  11   6   5    1.78    0.55
  11   6  -5    2.10    0.36
 -11  -6  -5    2.19    0.16
  11  -6   5    2.27    0.38
 -11   6   5    2.55    0.37
  11   7   0    9.17    1.20
 -11   7   0   10.47    0.76
 -11   7  -1    0.98    0.13
  11   7   1    0.97    0.43
 -11   7   1    1.01    0.11
 -11  -7  -1    1.23    0.09
  11   7  -1    1.54    0.43
 -11   7   1    1.36    0.28
  11  -7   1    0.97    0.23
 -11   7  -2    2.31    0.24
  11   7   2    1.88    0.52
 -11  -7  -2    2.54    0.16
  11  -7   2    2.41    0.36
 -11   7   2    2.99    0.40
  11   7  -2    2.39    0.52
  11  -7  -3    0.75    0.07
 -11   7  -3    0.56    0.12
  11   7   3   -0.05    0.35
  11   7  -3    0.33    0.25
 -11  -7  -3    0.73    0.07
 -11   7   3    0.58    0.24
  11  -7   3    0.70    0.23
  11   7  -3    0.42    0.39
 -11   7  -4    2.44    0.25
  11   7   4    1.06    0.51
  11  -7  -4    2.19    0.16
  11  -7   4    2.21    0.37
 -11   7   4    2.52    0.40
  11   7  -4    2.93    0.41
 -11  -7  -4    2.56    0.16
 -11   7  -5    0.98    0.17
  11   7   5    0.51    0.52
 -11  -7  -5    0.85    0.09
  11   7  -5    0.84    0.29
 -11   7   5    0.94    0.26
  11  -7   5    0.65    0.25
 -11   8   0    2.98    0.41
  11   8   0    1.84    0.55
 -11   8   0    2.33    0.21
  11   8   1    0.68    0.46
 -11   8  -1    1.26    0.15
  11  -8   1    1.17    0.25
  11   8  -1    0.90    0.45
 -11   8   1    1.14    0.12
 -11   8   1    1.39    0.29
 -11  -8  -1    1.56    0.11
 -11   8  -2    0.55    0.11
  11   8   2    1.09    0.48
  11   8  -2    0.55    0.41
 -11   8   2    0.78    0.27
 -11  -8  -2    0.63    0.07
  11  -8   2    0.64    0.21
 -11   8  -3    1.68    0.20
  11  -8  -3    1.77    0.13
  11   8   3    1.53    0.53
 -11  -8  -3    1.83    0.13
  11  -8   3    1.82    0.32
  11   8  -3    1.73    0.35
 -11   8   3    1.59    0.36
  11   8   4    0.23    0.50
 -11   8  -4    0.71    0.14
  11  -8  -4    0.46    0.07
  11   8  -4    0.76    0.28
  11  -8   4    0.49    0.23
 -11   8   4    1.12    0.28
 -11  -8  -4    0.47    0.07
 -11   8  -5    0.36    0.13
  11   8   5    0.01    0.48
  11  -8   5    0.34    0.22
  11   8  -5    0.08    0.26
 -11   8   5   -0.22    0.21
 -11  -8  -5    0.16    0.06
 -11   9   0    4.66    0.55
 -11   9   0    3.88    0.32
  11   9   0    2.81    0.70
 -11   9  -1    1.08    0.14
  11   9   1    0.15    0.43
  11   9  -1    0.73    0.48
 -11   9   1    1.49    0.32
 -11  -9  -1    1.16    0.09
 -11   9  -2    4.82    0.39
  11   9   2    2.98    0.77
 -11  -9  -2    4.80    0.28
 -11   9   2    5.00    0.63
  11   9  -2    4.05    0.76
  11  -9   2    3.96    0.55
 -11   9  -3    0.94    0.15
  11   9   3    0.66    0.49
  11   9  -3    0.27    0.28
 -11   9   3    1.18    0.32
  11  -9   3    0.83    0.25
 -11  -9  -3    0.85    0.09
  11   9   4    0.47    0.51
  11  -9  -4    1.36    0.11
 -11   9  -4    1.05    0.18
 -11   9   4    1.70    0.36
 -11  -9  -4    1.19    0.11
  11   9  -4    1.43    0.34
  11  -9   4    0.91    0.28
 -11  10   0    0.03    0.24
 -11  10   0    0.20    0.07
  11  10   0    0.46    0.47
  11  10   1    0.18    0.50
 -11  10  -1    0.27    0.09
 -11  10  -1    0.28    0.27
  11  10  -1    0.34    0.47
 -11  10   1    0.47    0.29
 -11  10  -2    0.13    0.09
  11  10   2    0.17    0.47
 -11 -10  -2    0.27    0.06
  11  10  -2   -0.48    0.47
  11  10  -2    0.26    0.27
 -11  10   2    0.25    0.26
  11 -10   2    0.17    0.18
 -11  10  -3    1.60    0.21
  11  10   3    1.45    0.58
 -11 -10  -3    1.73    0.14
  11  10  -3    1.81    0.37
 -11  10   3    2.25    0.42
  11 -10   3    1.75    0.33
 -11  10  -4    0.21    0.14
  11  10   4   -0.50    0.55
 -11 -10  -4    0.04    0.06
  11  10  -4    0.62    0.31
  11 -10   4   -0.08    0.17
 -11  10   4    0.13    0.27
 -11  11   0    0.63    0.30
  11  11   0    0.25    0.55
  11  11   1    0.29    0.53
 -11  11  -1    1.14    0.15
 -11  11  -1    1.78    0.36
  11  11  -1    0.93    0.58
 -11  11   1    1.14    0.36
 -11  11  -2   -0.04    0.09
  11  11   2   -0.11    0.54
 -11 -11  -2   -0.02    0.05
  11  11  -2    0.04    0.28
  11  11  -2    0.17    0.51
 -11  11   2    0.15    0.28
  11 -11   2   -0.10    0.17
  11  11   3    0.44    0.56
 -11  11  -3    0.56    0.15
 -11  11   3    1.28    0.38
  11 -11   3    0.65    0.26
 -11 -11  -3    0.89    0.09
  11  11  -3    1.02    0.34
 -11  12   0    4.58    0.64
  11  12   0    3.00    0.80
 -11  12  -1    0.98    0.35
  11  12   1    0.78    0.58
 -11  12   1    1.73    0.39
  11  12  -1    0.79    0.61
 -11  12  -2    0.26    0.12
  11  12   2    0.15    0.57
 -11 -12  -2    0.28    0.07
  11  12  -2    0.19    0.30
 -11  12   2    0.22    0.31
  12   0   0    6.80    0.76
  12   0   1    0.71    0.24
 -12   0  -1    0.98    0.07
  12   0  -1    0.98    0.22
  12   0   2    0.07    0.21
 -12   0  -2    0.52    0.10
  12   0  -2    0.59    0.18
  12   0   3    3.24    0.48
  12   0  -3    3.20    0.41
 -12   0  -3    3.30    0.28
  12   0   4    0.79    0.28
 -12   0  -4    0.85    0.12
  12   0  -4    0.64    0.19
  12   0  -4    0.83    0.18
 -12   0  -5    2.59    0.24
  12   0  -5    2.08    0.28
  12   0   5    2.21    0.44
  12   0   6    2.97    0.56
 -12   0  -6    4.05    0.34
  12   1   0    6.77    0.76
  12  -1   0    6.81    0.75
  12   1   1    0.24    0.22
 -12   1  -1    0.24    0.08
  12  -1  -1    0.16    0.17
 -12  -1  -1    0.29    0.03
  12   1  -1    0.26    0.19
  12  -1   1    0.13    0.19
  12  -1  -2    1.55    0.27
  12   1   2    1.73    0.35
 -12   1  -2    1.73    0.17
  12  -1   2    1.57    0.33
 -12  -1  -2    1.56    0.17
 -12  -1  -2    1.81    0.11
  12   1  -2    1.64    0.28
 -12   1  -3    0.35    0.09
  12  -1  -3    0.54    0.17
  12   1   3    0.41    0.25
 -12  -1  -3    0.52    0.10
  12   1  -3    0.65    0.18
  12  -1   3    0.41    0.25
 -12   1  -4    4.40    0.36
  12  -1  -4    3.35    0.39
  12   1   4    4.36    0.61
  12  -1  -4    4.52    0.48
 -12  -1  -4    4.45    0.35
  12  -1   4    3.81    0.57
  12   1  -4    3.93    0.43
  12   1   5    2.22    0.44
 -12   1  -5    2.12    0.22
  12  -1   5    2.24    0.41
 -12  -1  -5    1.85    0.21
  12   1  -5    2.04    0.28
 -12   1  -6    2.26    0.23
  12   1   6    1.42    0.42
 -12  -1  -6    1.64    0.21
  12  -1   6    2.58    0.44
  12   2   0    0.14    0.20
  12  -2   0   -0.07    0.16
  12   2   1    8.34    1.14
  12  -2  -1   10.56    1.10
 -12   2  -1   11.50    0.80
  12   2  -1   10.21    1.13
 -12  -2  -1   11.36    0.60
  12  -2   1   10.82    1.12
  12   2   2    2.72    0.45
  12  -2  -2    2.71    0.35
 -12   2  -2    2.62    0.23
  12  -2   2    2.23    0.38
 -12  -2  -2    2.58    0.16
  12   2  -2    2.33    0.37
  12   2   3    6.34    0.90
  12  -2  -3    7.53    0.83
 -12   2  -3    8.66    0.61
  12   2  -3    7.27    0.85
 -12  -2  -3    8.49    0.45
  12  -2   3    7.61    0.88
 -12  -2  -3    8.03    0.60
 -12   2  -4    1.16    0.16
  12  -2  -4    1.35    0.21
  12   2   4    1.62    0.39
  12  -2  -4    1.63    0.24
 -12  -2  -4    1.60    0.17
  12   2  -4    1.66    0.27
  12  -2   4    0.93    0.29
 -12   2  -5    2.37    0.23
  12   2   5    1.42    0.43
  12  -2   5    2.18    0.39
 -12  -2  -5    2.02    0.21
  12   2  -5    2.01    0.28
  12   2   6    0.19    0.30
 -12   2  -6    0.09    0.11
 -12  -2  -6    0.26    0.11
  12  -2   6    1.00    0.29
 -12   3   0    0.40    0.08
  12  -3   0    0.34    0.18
  12   3   0    0.20    0.24
  12   3   1    6.37    0.81
  12  -3  -1    6.25    0.73
 -12   3  -1    6.80    0.51
  12   3  -1    6.68    0.78
  12  -3   1    6.14    0.75
 -12  -3  -1    7.05    0.38
  12   3   2    8.52    1.05
  12  -3  -2    9.25    0.96
 -12   3  -2    9.70    0.71
 -12  -3  -2    9.98    0.53
  12  -3   2    9.74    1.00
  12   3  -2    7.87    0.99
  12  -3  -3    9.25    0.97
 -12   3  -3    9.36    0.72
  12   3   3    8.23    1.06
  12  -3   3    9.91    1.02
  12   3  -3    8.76    1.00
 -12  -3  -3   10.09    0.54
 -12   3  -4    3.25    0.28
  12  -3  -4    2.99    0.39
  12   3   4    3.42    0.57
 -12  -3  -4    3.03    0.27
 -12  -3  -4    3.06    0.19
  12   3  -4    2.89    0.37
  12  -3   4    2.49    0.43
  12   3   5    0.83    0.38
 -12   3  -5    1.07    0.15
  12   3  -5    1.12    0.24
 -12  -3  -5    1.02    0.14
 -12  -3  -5    1.08    0.09
  12  -3   5    0.52    0.26
 -12   3  -6    0.82    0.16
  12   3   6    0.44    0.40
 -12  -3  -6    1.30    0.17
  12   3  -6    1.16    0.23
  12  -3   6    1.55    0.33
 -12  -3  -6    1.20    0.10
  12  -4   0    0.69    0.21
 -12   4   0    0.74    0.10
  12   4   0    0.80    0.29
  12  -4  -1    3.82    0.45
  12   4   1    2.96    0.53
 -12   4  -1    3.52    0.30
 -12  -4  -1    3.80    0.21
  12   4  -1    3.21    0.51
  12  -4   1    3.64    0.48
  12   4   2    1.10    0.36
  12  -4  -2    1.50    0.27
 -12   4  -2    1.96    0.18
  12   4  -2    1.66    0.34
 -12  -4  -2    1.62    0.11
  12  -4   2    1.41    0.29
  12   4   3    1.61    0.42
  12  -4  -3    1.58    0.27
 -12   4  -3    1.90    0.19
  12   4  -3    1.99    0.35
 -12  -4  -3    1.70    0.12
  12  -4   3    1.71    0.33
  12   4   4    0.42    0.35
 -12   4  -4    0.11    0.10
  12  -4  -4    0.21    0.15
  12   4  -4   -0.02    0.19
  12  -4   4    0.29    0.21
 -12  -4  -4    0.14    0.05
  12   4   5    0.84    0.42
 -12   4  -5    1.03    0.16
 -12  -4  -5    0.99    0.09
  12   4  -5    0.65    0.23
  12  -4   5    1.08    0.28
  12  -5   0    0.09    0.17
 -12   5   0    0.27    0.07
  12   5   0    0.07    0.29
 -12   5  -1    2.94    0.25
  12   5   1    3.44    0.55
  12  -5  -1    2.89    0.39
  12  -5   1    2.45    0.39
  12   5  -1    2.57    0.48
 -12  -5  -1    3.07    0.18
 -12   5  -2    0.25    0.09
  12   5   2    0.58    0.32
  12  -5  -2    0.27    0.18
  12   5  -2   -0.16    0.25
  12  -5   2    0.52    0.20
 -12  -5  -2    0.38    0.04
  12   5   3    0.16    0.31
 -12   5  -3    0.09    0.09
  12  -5  -3    0.04    0.16
 -12  -5  -3    0.09    0.04
  12   5  -3    0.03    0.26
  12  -5   3    0.08    0.18
 -12   5  -4    0.03    0.09
  12   5   4    0.22    0.36
  12  -5  -4    0.20    0.17
 -12  -5  -4    0.15    0.05
  12  -5   4    0.53    0.23
  12   5  -4    0.41    0.24
  12   5   5   -0.50    0.34
 -12   5  -5    0.46    0.13
  12  -5   5    0.82    0.26
  12   5  -5    0.78    0.24
 -12  -5  -5    0.58    0.07
  12  -6   0    2.28    0.33
 -12   6   0    2.11    0.19
  12   6   0    1.52    0.45
  12   6   1    2.02    0.48
 -12   6  -1    2.62    0.22
  12  -6  -1    2.74    0.37
  12   6  -1    1.98    0.47
  12  -6   1    2.45    0.36
 -12  -6  -1    2.54    0.16
  12   6   2   -0.11    0.30
 -12   6  -2   -0.02    0.07
 -12  -6  -2   -0.06    0.04
  12   6  -2   -0.20    0.28
  12  -6   2    0.17    0.17
  12   6   3   -0.04    0.33
 -12   6  -3    0.07    0.09
 -12   6   3    0.26    0.18
  12  -6   3    0.03    0.18
  12   6  -3   -0.31    0.31
 -12  -6  -3    0.23    0.04
 -12   6  -4    0.05    0.10
  12   6   4   -0.08    0.35
  12  -6   4    0.14    0.20
  12   6  -4    0.02    0.22
 -12   6   4    0.10    0.19
 -12  -6  -4   -0.04    0.04
  12   6   5    0.74    0.52
 -12   6  -5    2.07    0.22
  12   6  -5    1.42    0.32
  12  -6   5    1.77    0.35
 -12  -6  -5    1.89    0.14
  12  -7   0    4.13    0.50
 -12   7   0    4.00    0.31
  12   7   0    2.96    0.63
 -12   7  -1    6.62    0.49
  12   7   1    5.50    0.88
  12   7  -1    4.92    0.83
  12  -7   1    5.82    0.71
 -12  -7  -1    6.60    0.37
 -12   7   1    7.54    0.75
 -12   7  -2   -0.06    0.08
  12   7   2    0.16    0.35
  12  -7   2    0.02    0.17
  12   7  -2    0.01    0.32
 -12   7   2   -0.01    0.21
 -12  -7  -2    0.06    0.04
  12   7   3    0.21    0.38
 -12   7  -3    0.48    0.12
 -12   7   3    0.43    0.24
  12  -7   3    0.28    0.20
 -12  -7  -3    0.48    0.06
  12   7   4   -0.21    0.39
 -12   7  -4    0.53    0.14
  12   7  -4    0.53    0.26
 -12  -7  -4    0.41    0.06
 -12   7   4    0.79    0.25
  12  -7   4    0.37    0.22
  12   7   5    0.79    0.51
 -12   7  -5    0.56    0.14
 -12  -7  -5    0.55    0.07
  12  -7   5    0.79    0.25
  12   7  -5    0.23    0.24
 -12   7   5    0.66    0.26
  12   8   0    0.56    0.45
 -12   8   0    0.96    0.11
 -12   8  -1    5.03    0.38
  12   8   1    3.08    0.73
 -12  -8  -1    4.76    0.28
  12   8  -1    3.36    0.70
  12  -8   1    4.33    0.55
 -12   8   1    5.61    0.60
 -12   8   1    4.66    0.36
  12   8   2    0.06    0.38
 -12   8  -2    0.07    0.08
  12   8  -2   -0.43    0.35
  12  -8   2    0.00    0.18
 -12   8   2   -0.04    0.21
 -12  -8  -2   -0.06    0.04
 -12   8  -3    6.21    0.48
  12   8   3    4.08    0.84
 -12  -8  -3    5.88    0.34
  12  -8   3    5.40    0.68
 -12   8   3    6.84    0.72
  12   8  -3    4.84    0.61
 -12   8  -4    1.53    0.19
  12   8   4    0.91    0.50
  12   8  -4    1.18    0.33
 -12  -8  -4    0.98    0.10
  12  -8   4    0.99    0.29
 -12   8   4    1.11    0.30
  12   9   0    0.31    0.42
 -12   9   0    0.15    0.07
 -12   9   0    0.40    0.26
  12   9   1    1.98    0.60
 -12   9  -1    2.17    0.22
  12   9  -1    1.78    0.57
 -12   9   1    2.65    0.42
  12  -9   1    2.46    0.36
  12   9   2    0.80    0.51
 -12   9  -2    1.08    0.15
  12   9  -2    0.78    0.47
 -12  -9  -2    0.82    0.09
 -12   9   2    0.84    0.31
  12  -9   2    1.10    0.25
 -12   9  -3    5.04    0.40
  12   9   3    3.97    0.81
 -12   9   3    5.63    0.65
  12  -9   3    4.27    0.57
  12   9  -3    3.49    0.53
 -12  -9  -3    4.52    0.28
 -12   9  -4   -0.18    0.10
  12   9   4    0.81    0.59
 -12  -9  -4   -0.13    0.05
  12  -9   4    0.33    0.22
 -12   9   4    0.04    0.21
  12   9  -4    0.27    0.30
  12  10   0    1.37    0.59
 -12  10   0    2.08    0.41
  12  10   1    3.55    0.81
 -12  10  -1    4.66    0.37
  12  10  -1    2.78    0.75
 -12  10   1    4.57    0.61
  12  10   2    0.42    0.48
 -12  10  -2    0.58    0.12
 -12  10   2    0.60    0.31
  12 -10   2    0.77    0.24
 -12 -10  -2    0.53    0.07
  12  10  -2   -0.16    0.47
  12  10   3    0.16    0.53
 -12  10  -3    1.17    0.17
 -12  10   3    0.77    0.30
  12 -10   3    1.28    0.29
  12  10  -3    1.41    0.36
 -12 -10  -3    0.98    0.10
 -12  11   0    0.15    0.26
  12  11   0   -0.34    0.50
  12  11   1    0.12    0.51
 -12  11  -1    0.90    0.13
  12  11  -1   -0.03    0.53
 -12  11   1    0.86    0.31
  12  11   2    0.12    0.51
 -12  11  -2   -0.02    0.09
 -12 -11  -2    0.07    0.06
 -12  11   2    0.54    0.31
  12  11  -2   -0.33    0.53
  12  11  -2    0.32    0.30
  12 -11   2   -0.05    0.20
 -12  12   0    0.17    0.29
  12  12   0    0.14    0.55
 -12  12  -1    0.97    0.36
  12  12   1    0.65    0.58
  12  12  -1    0.03    0.57
 -12  12   1    0.34    0.34
  13   0   0   -0.30    0.17
  13   0  -1    0.08    0.18
 -13   0  -1    0.00    0.02
  13   0   1   -0.07    0.20
 -13   0  -2   -0.02    0.07
  13   0   2    0.11    0.23
  13   0  -2   -0.10    0.15
  13   0  -3   -0.13    0.14
  13   0   3    0.15    0.21
 -13   0  -3   -0.06    0.07
 -13   0  -4   -0.07    0.08
  13   0   4   -0.05    0.22
  13   0  -4   -0.03    0.16
  13   0   5   -0.02    0.26
 -13   0  -5   -0.17    0.09
  13  -1   0   19.72    1.97
  13   1   0   19.78    1.98
  13   1   1    1.90    0.35
  13  -1  -1    1.30    0.30
  13   1  -1    1.62    0.31
  13  -1   1    1.53    0.33
 -13  -1  -1    2.00    0.11
  13   1   2    5.83    0.78
 -13   1  -2    6.87    0.51
  13  -1  -2    6.79    0.72
 -13  -1  -2    6.91    0.37
  13   1  -2    5.68    0.72
  13  -1   2    6.25    0.75
  13  -1  -3    0.63    0.18
 -13   1  -3    0.34    0.10
  13   1   3    0.52    0.26
  13   1  -3    0.50    0.18
 -13  -1  -3    0.51    0.10
  13  -1   3    0.47    0.23
 -13   1  -4    2.63    0.23
  13  -1  -4    2.09    0.28
  13  -1  -4    2.73    0.33
  13   1   4    1.49    0.41
 -13  -1  -4    2.36    0.23
  13  -1   4    1.83    0.41
  13   1  -4    2.43    0.32
  13   1   5    0.78    0.36
 -13   1  -5    1.44    0.17
  13   1  -5    1.13    0.23
 -13  -1  -5    1.20    0.16
  13  -1   5    1.41    0.34
  13   2   0   23.76    2.48
  13  -2   0   25.96    2.46
  13  -2  -1    0.06    0.16
 -13   2  -1   -0.07    0.07
  13   2   1    0.25    0.24
 -13  -2  -1   -0.02    0.02
  13  -2   1    0.36    0.20
  13   2  -1    0.07    0.20
  13  -2  -2   17.91    1.86
 -13   2  -2   19.49    1.38
  13   2   2   17.33    1.93
  13  -2   2   18.53    1.90
 -13  -2  -2   20.78    1.05
  13   2  -2   16.93    1.88
 -13   2  -3    6.31    0.50
  13   2   3    5.66    0.79
  13  -2  -3    6.39    0.69
 -13  -2  -3    6.52    0.36
  13  -2   3    6.85    0.75
  13   2  -3    5.62    0.70
 -13   2  -4   11.36    0.86
  13  -2  -4   11.22    1.15
  13   2   4    9.90    1.25
 -13  -2  -4   12.03    0.65
  13   2  -4   10.67    0.93
 -13  -2  -4   11.91    0.86
  13  -2   4   10.38    1.21
 -13   2  -5    0.48    0.12
  13   2   5    0.25    0.29
 -13  -2  -5    0.35    0.06
  13  -2   5    0.64    0.27
 -13  -2  -5    0.44    0.11
  13   2  -5    0.79    0.21
  13   3   0   11.37    1.23
  13  -3   0   11.62    1.19
  13   3   1    6.62    0.90
  13  -3  -1    8.39    0.85
 -13   3  -1    7.29    0.60
 -13  -3  -1    8.77    0.45
  13  -3   1    8.20    0.88
  13   3  -1    7.04    0.89
  13  -3  -2   14.10    1.40
  13   3   2   12.07    1.46
 -13   3  -2   14.92    1.03
  13  -3   2   12.76    1.42
  13   3  -2   12.71    1.43
 -13  -3  -2   14.72    0.78
  13  -3  -3    4.38    0.52
  13   3   3    3.09    0.60
 -13   3  -3    4.20    0.36
 -13  -3  -3    4.75    0.26
  13  -3   3    4.24    0.56
  13   3  -3    4.50    0.55
  13   3   4    3.51    0.63
 -13   3  -4    4.22    0.35
  13  -3  -4    4.03    0.48
 -13  -3  -4    4.20    0.25
  13  -3   4    4.08    0.56
  13   3  -4    3.29    0.44
 -13   3  -5    1.08    0.15
  13   3   5    0.49    0.37
  13  -3   5    0.76    0.27
 -13  -3  -5    0.75    0.14
 -13  -3  -5    0.78    0.08
  13   3  -5    0.80    0.22
 -13   4   0    0.79    0.10
  13  -4   0    0.57    0.22
  13   4   0    0.71    0.30
 -13   4  -1    1.10    0.13
  13   4   1    0.59    0.31
  13  -4  -1    1.08    0.24
  13  -4   1    1.39    0.26
 -13  -4  -1    1.00    0.08
  13   4  -1    0.82    0.29
  13   4   2    2.93    0.55
 -13   4  -2    3.89    0.31
  13  -4  -2    3.34    0.45
  13  -4   2    3.49    0.48
  13   4  -2    2.87    0.49
 -13  -4  -2    3.69    0.21
  13  -4  -3    2.05    0.31
  13   4   3    2.15    0.45
 -13   4  -3    2.02    0.21
  13   4  -3    1.69    0.37
 -13  -4  -3    2.09    0.14
  13  -4   3    2.04    0.36
  13  -4  -4    4.51    0.49
 -13   4  -4    4.07    0.34
  13   4   4    1.88    0.57
  13  -4   4    3.48    0.54
 -13  -4  -4    4.25    0.24
  13   4  -4    3.46    0.45
 -13   4  -5    1.39    0.18
  13   4   5    1.25    0.47
 -13  -4  -5    1.19    0.10
  13   4  -5    0.95    0.26
  13  -4   5    1.53    0.33
 -13   5   0    4.21    0.32
  13  -5   0    3.90    0.49
  13   5   0    3.13    0.57
  13  -5  -1    0.82    0.22
  13   5   1    0.33    0.30
 -13   5  -1    0.71    0.10
  13   5  -1    0.61    0.30
 -13  -5  -1    0.57    0.05
  13  -5   1    0.32    0.20
  13  -5  -2    0.92    0.22
  13   5   2    0.75    0.35
 -13   5  -2    0.77    0.12
 -13  -5  -2    0.78    0.07
  13  -5   2    0.63    0.24
  13   5  -2    0.97    0.33
 -13   5  -3    0.69    0.13
  13  -5  -3    1.07    0.23
  13   5   3    0.65    0.36
 -13  -5  -3    0.96    0.08
  13   5  -3    0.99    0.33
  13  -5   3    0.84    0.25
  13  -5  -4    1.16    0.25
  13   5   4    1.23    0.44
 -13   5  -4    1.03    0.16
  13  -5   4    0.54    0.26
 -13  -5  -4    0.97    0.09
  13   5  -4    1.16    0.30
  13   5   5    0.20    0.38
 -13   5  -5    0.22    0.11
 -13  -5  -5    0.16    0.05
  13   5  -5    0.21    0.21
  13  -5   5    0.29    0.24
  13  -6   0    0.50    0.19
  13   6   0    0.04    0.32
 -13   6   0    0.31    0.08
  13   6   1    0.24    0.35
 -13   6  -1    0.84    0.11
  13  -6  -1    0.79    0.21
  13  -6   1    0.51    0.21
  13   6  -1    0.50    0.34
 -13  -6  -1    0.63    0.06
 -13   6  -2    0.84    0.12
  13  -6  -2    0.66    0.23
  13   6   2    0.72    0.39
 -13  -6  -2    0.75    0.07
  13   6  -2    0.81    0.34
  13  -6   2    0.93    0.24
 -13   6  -3    0.89    0.15
  13  -6  -3    1.64    0.27
  13   6   3    0.62    0.39
 -13  -6  -3    0.99    0.09
  13  -6   3    1.01    0.27
  13   6   4    0.44    0.39
  13  -6  -4    0.42    0.21
 -13   6  -4    0.70    0.14
  13   6  -4    0.75    0.28
  13  -6   4    0.76    0.26
 -13  -6  -4    0.51    0.07
 -13   6  -5    0.16    0.12
  13   6   5   -0.45    0.43
 -13  -6  -5    0.21    0.06
  13   6  -5   -0.25    0.23
  13  -6   5    0.56    0.25
  13  -7   0   14.31    1.38
 -13   7   0   13.51    0.99
  13   7   0   11.66    1.49
  13  -7  -1    6.22    0.71
 -13   7  -1    6.22    0.48
  13   7   1    4.17    0.83
  13  -7   1    6.04    0.71
  13   7  -1    5.04    0.82
 -13  -7  -1    6.81    0.36
 -13   7  -2    1.75    0.18
  13   7   2    1.40    0.49
 -13  -7  -2    1.60    0.12
  13  -7   2    1.28    0.29
  13   7  -2    1.55    0.46
  13   7   3    0.72    0.47
 -13   7  -3    0.97    0.16
 -13  -7  -3    1.02    0.09
  13  -7   3    1.25    0.29
 -13   7   3    1.16    0.28
 -13   7  -4    0.48    0.13
  13   7   4   -0.08    0.41
  13   7  -4    0.38    0.26
 -13   7   4    0.14    0.22
  13  -7   4    0.33    0.24
 -13  -7  -4    0.47    0.06
  13  -8   0    2.96    0.40
 -13   8   0    2.69    0.24
  13   8   0    1.65    0.56
  13   8   1    0.60    0.42
 -13   8  -1    0.63    0.10
  13  -8   1    0.35    0.20
  13   8  -1    0.57    0.42
 -13   8  -2    1.75    0.18
  13   8   2    1.21    0.52
 -13  -8  -2    1.65    0.12
  13  -8   2    1.31    0.30
  13   8  -2    0.97    0.48
 -13   8   2    1.40    0.32
  13   8   3   -0.67    0.36
 -13   8  -3   -0.07    0.10
 -13   8   3    0.29    0.24
  13   8  -3    0.07    0.26
 -13  -8  -3   -0.10    0.05
  13  -8   3    0.30    0.21
  13   8   4    1.19    0.55
 -13   8  -4    1.53    0.20
  13   8  -4    1.97    0.36
 -13   8   4    1.76    0.35
 -13  -8  -4    1.54    0.12
  13  -8   4    1.21    0.33
 -13   9   0    0.58    0.10
  13   9   0    0.31    0.47
  13  -9   0    0.51    0.22
 -13   9  -1    0.09    0.08
  13   9   1   -0.29    0.41
 -13   9   1    0.26    0.26
  13   9  -1    0.48    0.46
  13  -9   1    0.56    0.22
 -13   9  -2    2.63    0.24
  13   9   2    1.38    0.56
 -13   9   2    2.21    0.41
  13  -9   2    2.35    0.38
  13   9  -2    1.18    0.55
 -13  -9  -2    2.27    0.16
  13   9   3    0.48    0.49
 -13   9  -3    0.23    0.12
 -13   9   3    0.09    0.25
  13  -9   3    0.07    0.23
 -13  -9  -3    0.06    0.06
  13   9  -3   -0.14    0.27
  13  10   0    0.68    0.54
  13  10   1   -0.34    0.42
 -13  10  -1    0.21    0.09
  13 -10   1    0.18    0.20
 -13  10   1    0.20    0.27
  13  10  -1   -0.13    0.46
  13  10   2    0.32    0.54
 -13  10  -2    0.83    0.14
  13  10  -2    0.11    0.48
 -13 -10  -2    0.67    0.08
  13 -10   2    0.73    0.25
 -13  10   2    1.50    0.35
 -13  10  -3    0.88    0.15
  13  10   3    0.39    0.57
  13  10  -3    0.52    0.32
 -13  10   3    0.42    0.28
  13 -10   3    0.72    0.27
 -13 -10  -3    0.54    0.08
 -13  11   0    0.88    0.32
  13  11   0    0.53    0.54
  13  11   1    0.94    0.55
 -13  11   1    0.43    0.29
  13  11  -1   -0.05    0.55
  13 -11   1    1.02    0.28
  14   0   0    2.11    0.35
  14   0   1    2.57    0.42
  14   0  -1    3.26    0.42
  14   0  -2    1.47    0.28
 -14   0  -2    1.67    0.17
  14   0   2    1.26    0.32
 -14   0  -3    5.25    0.43
  14   0   3    4.81    0.67
  14   0  -3    5.69    0.61
  14   0   4    2.89    0.51
 -14   0  -4    3.28    0.29
  14   0   5    1.76    0.41
 -14   0  -5    1.59    0.19
  14  -1   0    0.58    0.23
  14   1   0    0.53    0.23
  14  -1  -1    4.33    0.56
  14   1   1    4.90    0.61
  14  -1   1    4.88    0.59
  14   1  -1    4.51    0.57
  14  -1  -2    4.65    0.58
 -14   1  -2    4.79    0.40
  14   1   2    4.71    0.66
 -14  -1  -2    5.65    0.29
  14  -1   2    4.52    0.62
  14   1  -2    4.28    0.58
  14   1   3    2.06    0.40
 -14   1  -3    2.26    0.22
  14  -1  -3    2.16    0.32
 -14  -1  -3    2.33    0.22
  14  -1   3    2.13    0.41
 -14  -1  -3    2.12    0.14
  14   1  -3    2.02    0.33
 -14   1  -4    0.95    0.14
  14   1   4    0.82    0.34
 -14  -1  -4    0.99    0.14
  14  -1   4    1.07    0.33
 -14   1  -5    2.27    0.23
  14   1   5    1.36    0.41
 -14  -1  -5    2.02    0.22
  14  -1   5    1.48    0.39
  14  -2   0    1.37    0.28
  14   2   0    1.35    0.31
 -14   2  -1   18.56    1.29
  14   2   1   16.94    1.81
  14  -2  -1   17.65    1.76
  14  -2   1   18.14    1.78
  14   2  -1   16.24    1.78
  14   2   2    3.62    0.61
 -14   2  -2    4.88    0.39
  14  -2  -2    4.54    0.56
 -14  -2  -2    5.01    0.27
  14   2  -2    4.85    0.58
  14  -2   2    4.39    0.59
  14  -2  -3    7.76    0.84
  14   2   3    6.14    0.92
 -14   2  -3    7.88    0.61
  14  -2   3    7.53    0.90
 -14  -2  -3    8.49    0.45
  14   2  -3    7.83    0.86
  14   2   4    0.98    0.38
 -14   2  -4    1.30    0.15
  14   2  -4    1.31    0.24
  14  -2   4    1.12    0.32
 -14  -2  -4    0.92    0.15
 -14  -2  -4    0.99    0.09
 -14   2  -5    2.75    0.28
  14   2   5    3.58    0.60
 -14  -2  -5    2.77    0.27
 -14  -2  -5    3.04    0.19
  14  -2   5    3.01    0.49
  14   2  -5    2.38    0.35
  14   3   0    5.27    0.64
  14  -3   0    4.27    0.55
  14  -3  -1    4.63    0.56
 -14   3  -1    4.82    0.37
  14   3   1    4.10    0.62
  14  -3   1    4.42    0.58
  14   3  -1    4.71    0.59
  14   3   2    4.39    0.65
  14  -3  -2    4.70    0.55
 -14   3  -2    4.29    0.37
 -14  -3  -2    4.76    0.27
  14  -3   2    4.69    0.58
  14   3  -2    4.16    0.57
 -14   3  -3    3.97    0.33
  14  -3  -3    3.91    0.48
  14   3   3    3.75    0.61
  14  -3   3    3.49    0.53
  14   3  -3    3.72    0.51
 -14  -3  -3    3.92    0.23
 -14   3  -4    0.07    0.09
  14  -3  -4   -0.10    0.17
  14   3   4    0.39    0.34
  14   3  -4   -0.28    0.18
 -14  -3  -4    0.02    0.04
  14  -3   4    0.12    0.24
  14   3   5    0.41    0.36
 -14   3  -5    0.14    0.11
  14  -3   5    0.58    0.27
 -14  -3  -5    0.55    0.07
 -14  -3  -5    0.24    0.11
  14   3  -5    0.29    0.21
  14   4   0   -0.11    0.23
  14  -4   0   -0.13    0.18
  14  -4  -1    1.62    0.27
  14   4   1    1.45    0.37
 -14   4  -1    1.42    0.15
  14  -4   1    0.98    0.26
  14   4  -1    1.18    0.33
  14   4   2    0.33    0.28
 -14   4  -2    0.18    0.08
  14  -4  -2    0.07    0.17
  14   4  -2    0.11    0.24
 -14  -4  -2    0.12    0.03
  14  -4   2    0.38    0.22
  14  -4  -3    5.29    0.62
 -14   4  -3    5.58    0.44
  14   4   3    4.85    0.76
  14  -4   3    4.95    0.67
 -14  -4  -3    5.71    0.32
  14   4  -3    4.61    0.67
  14   4   4    2.26    0.54
 -14   4  -4    3.21    0.30
  14  -4  -4    3.53    0.44
  14  -4   4    3.02    0.49
 -14  -4  -4    3.38    0.20
  14   4  -4    2.95    0.39
 -14   4  -5    3.29    0.29
  14   4   5    2.25    0.58
  14  -4   5    2.95    0.47
 -14  -4  -5    2.70    0.19
  14   4  -5    2.13    0.34
 -14   5   0    4.86    0.37
  14   5   0    4.03    0.65
  14  -5   0    4.69    0.58
 -14   5  -1    0.43    0.09
  14   5   1    0.09    0.29
  14  -5  -1    0.38    0.20
  14   5  -1    0.52    0.31
  14  -5   1    0.33    0.19
  14   5   2    0.68    0.36
  14  -5  -2    0.93    0.24
 -14   5  -2    1.28    0.14
  14   5  -2    0.48    0.32
 -14  -5  -2    1.05    0.08
  14  -5   2    1.43    0.30
  14   5   3   -0.12    0.32
 -14   5  -3    0.45    0.11
  14  -5  -3    0.45    0.20
  14  -5   3    0.55    0.26
 -14  -5  -3    0.24    0.05
  14  -5  -4    3.54    0.42
 -14   5  -4    2.79    0.28
  14   5   4    1.86    0.55
  14  -5   4    2.30    0.44
  14   5  -4    2.69    0.39
 -14  -5  -4    3.09    0.19
  14  -6   0    5.92    0.68
 -14   6   0    6.18    0.46
  14   6   0    4.78    0.78
  14   6   1    0.23    0.33
  14  -6  -1    0.38    0.21
 -14   6  -1    0.71    0.11
  14  -6   1    0.86    0.24
  14   6  -1    1.11    0.38
  14   6   2    0.62    0.39
  14  -6  -2    1.02    0.27
 -14   6  -2    0.98    0.14
 -14  -6  -2    1.28    0.09
  14   6  -2    0.72    0.37
  14  -6   2    1.24    0.28
  14  -6  -3    0.21    0.20
  14   6   3   -0.46    0.35
 -14   6  -3    0.34    0.11
  14  -6   3    0.28    0.25
 -14  -6  -3    0.10    0.04
  14   6   4    0.37    0.43
  14  -6  -4    0.30    0.20
 -14   6  -4    0.24    0.11
  14   6  -4    0.00    0.25
  14  -6   4    0.41    0.24
 -14  -6  -4    0.30    0.06
  14   7   0    0.60    0.41
 -14   7   0    0.92    0.12
  14  -7   0    0.78    0.25
  14   7   1    0.35    0.39
 -14   7  -1    0.27    0.09
  14  -7  -1    0.36    0.20
  14  -7   1    0.09    0.19
  14   7  -1    0.24    0.36
 -14   7  -2    0.07    0.09
  14  -7  -2    0.08    0.20
  14   7   2   -0.42    0.34
 -14  -7  -2   -0.11    0.04
  14   7  -2   -0.16    0.33
  14  -7   2    0.04    0.19
  14  -7  -3    0.06    0.21
 -14   7  -3   -0.12    0.10
  14   7   3    0.31    0.41
  14  -7   3   -0.05    0.22
 -14  -7  -3   -0.06    0.04
 -14   7  -4    0.13    0.12
  14   7   4   -0.20    0.45
  14  -7  -4    0.14    0.21
  14   7  -4    0.38    0.26
  14  -7   4   -0.02    0.25
 -14  -7  -4    0.09    0.05
  14  -8   0    1.29    0.29
 -14   8   0    1.50    0.15
  14   8   0    1.53    0.52
 -14   8  -1    0.26    0.09
  14   8   1    0.32    0.42
  14  -8  -1    0.20    0.20
  14  -8   1    0.34    0.21
  14   8  -1    0.36    0.43
 -14   8  -2   -0.04    0.09
  14  -8  -2   -0.02    0.19
  14   8   2   -0.11    0.40
  14  -8   2   -0.10    0.19
  14   8  -2   -0.29    0.36
  14   8   3   -0.06    0.43
 -14   8  -3    0.14    0.10
 -14  -8  -3   -0.04    0.05
  14  -8   3    0.29    0.23
  14  -9   0    1.17    0.28
  14   9   0    1.20    0.50
  14  -9  -1   -0.03    0.20
 -14   9  -1   -0.04    0.08
  14   9   1    0.28    0.42
  14   9  -1    0.14    0.44
  14  -9   1   -0.18    0.19
  14   9   2    0.78    0.51
 -14   9  -2    0.93    0.14
  14   9  -2    0.23    0.46
  14  -9   2    1.04    0.29
 -14   9  -3    0.00    0.10
  14   9   3   -0.17    0.46
  14   9  -3    0.30    0.28
 -14  -9  -3    0.02    0.06
  14  -9   3    0.20    0.23
 -14   9   3    0.07    0.25
  14 -10   0   -0.01    0.22
  14  10   0   -0.23    0.45
  14  10   1    0.92    0.55
 -14  10  -1    0.67    0.12
  14 -10   1    0.56    0.26
  14  10  -1    0.13    0.50
  14  10   2    0.26    0.49
 -14  10  -2   -0.04    0.09
 -14  10   2    0.03    0.26
  14 -10   2    0.08    0.22
  15   0   0   -0.05    0.20
  15   0   1    0.19    0.22
  15   0  -1    0.06    0.19
  15   0   2    0.37    0.23
  15   0  -2    0.16    0.18
  15   0   3    0.14    0.25
 -15   0  -3   -0.09    0.08
  15   0  -3    0.14    0.18
 -15   0  -4   -0.02    0.09
  15   0   4   -0.24    0.23
 -15   0  -5   -0.04    0.10
  15   0   5    0.57    0.32
  15  -1   0   -0.05    0.18
  15   1   0    0.09    0.19
  15  -1  -1    1.25    0.27
  15   1   1    0.99    0.29
  15  -1   1    1.06    0.29
  15   1  -1    1.32    0.29
 -15   1  -2    1.03    0.14
  15   1   2    1.24    0.33
  15  -1  -2    1.14    0.25
  15  -1   2    1.13    0.30
  15   1  -2    1.04    0.25
  15  -1  -3    0.66    0.21
  15   1   3    0.62    0.29
 -15   1  -3    0.36    0.11
  15   1  -3    0.42    0.20
  15  -1   3    0.28    0.24
  15   1   4    1.16    0.37
 -15   1  -4    1.16    0.16
 -15  -1  -4    1.39    0.10
  15  -1   4    1.24    0.36
 -15  -1  -4    1.17    0.16
  15   1   5    0.71    0.33
 -15   1  -5    0.78    0.14
  15  -1   5    0.64    0.34
 -15  -1  -5    0.63    0.13
  15   2   0    7.85    0.92
  15  -2   0    8.21    0.88
  15   2   1    5.94    0.79
  15  -2  -1    7.35    0.77
  15   2  -1    6.30    0.78
  15  -2   1    7.44    0.79
  15  -2  -2    2.91    0.40
  15   2   2    2.06    0.44
 -15   2  -2    2.84    0.25
  15  -2   2    2.88    0.44
  15   2  -2    2.82    0.42
  15   2   3    4.22    0.68
  15  -2  -3    5.01    0.59
 -15   2  -3    5.44    0.42
  15  -2   3    5.47    0.67
  15   2  -3    4.56    0.61
  15   2   4    0.91    0.40
 -15   2  -4    1.16    0.17
  15  -2   4    1.21    0.35
 -15  -2  -4    1.39    0.10
  15   3   0    0.19    0.23
  15  -3   0    0.12    0.19
  15   3   1   10.48    1.16
 -15   3  -1   11.11    0.78
  15  -3  -1   10.28    1.09
  15   3  -1    9.13    1.12
  15  -3   1    9.97    1.11
  15   3   2    1.19    0.35
 -15   3  -2    1.15    0.15
  15  -3  -2    1.18    0.26
  15  -3   2    1.38    0.30
  15   3  -2    1.50    0.32
 -15   3  -3   12.04    0.85
  15  -3  -3   10.51    1.16
  15   3   3    9.30    1.26
  15  -3   3   11.58    1.21
  15   3  -3   11.72    1.20
  15   3   4    1.78    0.47
 -15   3  -4    2.04    0.22
  15   3  -4    1.74    0.31
 -15  -3  -4    1.97    0.14
  15  -3   4    2.24    0.42
  15   4   0    2.78    0.49
  15  -4   0    3.41    0.46
  15  -4  -1    5.09    0.59
  15   4   1    4.18    0.67
 -15   4  -1    5.02    0.39
  15  -4   1    4.58    0.59
  15   4  -1    4.29    0.64
 -15   4  -2    3.81    0.30
  15   4   2    2.79    0.55
  15  -4  -2    3.83    0.48
  15  -4   2    3.02    0.48
  15   4  -2    3.30    0.52
 -15   4  -3    1.90    0.21
  15  -4  -3    2.37    0.35
  15   4   3    1.88    0.46
  15  -4   3    1.91    0.39
  15  -4  -4    0.80    0.25
  15   4   4    0.70    0.40
 -15   4  -4    0.97    0.15
  15  -4   4    0.88    0.32
  15   4  -4    0.66    0.26
  15  -5   0    5.35    0.66
  15   5   0    5.87    0.78
  15  -5  -1    0.22    0.22
 -15   5  -1    0.29    0.09
  15   5   1    0.80    0.35
  15   5  -1    0.80    0.32
  15  -5   1    0.47    0.24
  15  -5  -2    1.34    0.27
  15   5   2    1.27    0.41
 -15   5  -2    1.15    0.15
  15   5  -2    0.94    0.33
  15  -5   2    0.98    0.31
  15   5   3    0.48    0.39
 -15   5  -3    0.42    0.12
  15  -5  -3    0.61    0.22
  15  -5   3    0.38    0.25
 -15   5  -4    1.15    0.18
  15  -5  -4    1.34    0.28
  15   5   4    0.75    0.43
  15   5  -4    1.24    0.31
  15  -5   4    1.23    0.34
  15  -6   0    0.54    0.24
 -15   6   0    0.67    0.10
  15   6   0    0.56    0.35
  15   6   1    0.05    0.34
  15  -6  -1    0.68    0.23
 -15   6  -1    0.47    0.10
  15  -6   1    0.50    0.23
  15   6  -1    0.69    0.36
  15  -6  -2    0.32    0.22
  15   6   2   -0.16    0.33
 -15   6  -2    0.31    0.10
  15  -6   2    0.05    0.23
  15   6  -2   -0.23    0.30
  15  -6  -3    0.38    0.21
 -15   6  -3    0.47    0.12
  15   6   3    0.75    0.44
  15  -6   3    0.45    0.26
  15  -6  -4    0.59    0.24
 -15   6  -4    0.53    0.13
  15   6   4    0.17    0.44
  15   6  -4    0.34    0.25
  15  -6   4    0.78    0.28
 -15   7   0    0.10    0.08
  15   7   0    0.20    0.36
  15  -7   0    0.33    0.22
  15  -7  -1    3.85    0.49
 -15   7  -1    3.81    0.30
  15   7   1    3.10    0.64
  15   7  -1    2.43    0.58
  15  -7   1    3.36    0.49
 -15   7  -2    0.45    0.10
  15   7   2   -0.07    0.35
  15  -7  -2    0.48    0.22
  15   7  -2    0.44    0.39
  15  -7   2    0.47    0.24
 -15   7  -3    0.40    0.12
  15  -7  -3    0.61    0.24
  15   7   3    0.53    0.43
  15  -7   3    0.67    0.26
  15  -8   0    1.58    0.32
 -15   8   0    1.36    0.15
  15   8   0    1.00    0.49
  15  -8  -1    1.22    0.28
  15   8   1    0.43    0.46
 -15   8  -1    1.31    0.15
  15  -8   1    0.94    0.28
  15   8  -1    0.85    0.46
  15  -8  -2    0.29    0.24
  15   8   2    0.17    0.41
 -15   8  -2    0.30    0.10
  15   8  -2    0.08    0.39
  15  -8   2    0.50    0.26
  15   8   3    0.50    0.51
 -15   8  -3    0.38    0.12
  15  -8  -3    0.36    0.25
  15  -8   3    0.36    0.26
  15  -9   0    0.39    0.24
  15   9   0   -0.48    0.39
 -15   9  -1    0.28    0.10
  15  -9  -1    0.39    0.25
  15   9   1    0.49    0.49
  15   9  -1    0.01    0.45
  15  -9   1   -0.07    0.21
  15  -9  -2    1.02    0.30
  15   9   2    0.25    0.51
 -15   9  -2    0.76    0.13
  15  -9   2    1.20    0.31
  15 -10   0    3.16    0.44
  15  10   0    1.12    0.57
  16   0   0    0.09    0.23
  16   0  -1    0.29    0.20
  16   0   1    0.20    0.23
  16   0   2    0.60    0.27
  16   0  -2    0.29    0.20
  16   0  -3    0.72    0.22
  16   0   3    0.72    0.29
 -16   0  -3    0.43    0.12
 -16   0  -4    0.02    0.10
  16   0   4    0.04    0.27
  16   1   0    0.74    0.26
  16  -1   0    0.66    0.25
  16  -1  -1    1.33    0.29
  16   1   1    1.36    0.34
  16  -1   1    1.25    0.31
  16   1  -1    1.91    0.33
  16  -1  -2    0.09    0.19
  16   1   2    0.34    0.26
  16  -1   2    0.15    0.25
  16   1  -2    0.22    0.21
  16   1   3    0.25    0.29
  16  -1  -3   -0.03    0.18
 -16   1  -3    0.16    0.09
  16  -1   3    0.34    0.26
  16   1  -3    0.44    0.20
  16   1   4    0.51    0.33
 -16   1  -4    0.62    0.13
 -16  -1  -4    0.45    0.12
  16  -1   4    0.95    0.32
  16   2   0    0.63    0.27
  16  -2   0    0.63    0.25
  16  -2  -1    0.15    0.19
  16   2   1    0.35    0.26
  16   2  -1    0.14    0.23
  16  -2   1    0.14    0.22
 -16   2  -2    0.20    0.09
  16   2   2    0.55    0.29
  16  -2  -2    0.13    0.19
  16  -2   2    0.10    0.22
  16   2  -2    0.46    0.23
  16   2   3    0.78    0.35
  16  -2  -3    0.90    0.24
 -16   2  -3    0.62    0.13
  16  -2   3    0.57    0.28
  16   2  -3    0.94    0.25
  16   2   4    0.52    0.33
 -16   2  -4    0.60    0.13
  16  -2   4    0.37    0.28
  16  -3   0    0.16    0.23
  16   3   0    0.57    0.26
  16   3   1    1.60    0.39
  16  -3  -1    1.06    0.29
  16   3  -1    1.26    0.32
  16  -3   1    1.34    0.31
  16   3   2    1.13    0.36
 -16   3  -2    1.27    0.16
  16  -3  -2    0.74    0.26
  16  -3   2    1.29    0.33
  16   3  -2    0.97    0.30
 -16   3  -3    0.67    0.13
  16   3   3    0.68    0.32
  16  -3  -3    0.54    0.22
  16  -3   3    0.77    0.28
 -16   3  -4    0.47    0.12
  16   3   4    0.27    0.36
  16  -3   4    0.80    0.31
  16  -4   0    2.50    0.40
  16   4   0    2.35    0.47
  16  -4  -1    1.55    0.31
  16   4   1    0.70    0.33
 -16   4  -1    1.26    0.15
  16  -4   1    1.53    0.31
  16   4  -1    0.99    0.34
  16   4   2    2.56    0.55
 -16   4  -2    3.39    0.29
  16  -4  -2    3.11    0.44
  16  -4   2    3.43    0.49
  16   4  -2    2.61    0.50
  16   4   3    0.54    0.35
  16  -4  -3    0.73    0.24
 -16   4  -3    0.76    0.13
  16  -4   3    0.66    0.28
 -16   4  -4    1.84    0.21
  16   4   4    1.04    0.46
  16  -4   4    2.15    0.40
  16   4  -4    1.48    0.31
  16  -5   0    5.04    0.62
  16   5   0    4.33    0.70
  16  -5  -1    0.88    0.26
 -16   5  -1    1.21    0.14
  16   5   1    0.32    0.33
  16   5  -1    0.56    0.34
  16  -5   1    1.00    0.28
 -16   5  -2    0.16    0.09
  16   5   2    0.04    0.31
  16  -5  -2    0.08    0.20
  16  -5   2    0.29    0.26
  16   5  -2   -0.17    0.30
  16  -5  -3    0.41    0.22
  16   5   3    0.33    0.38
 -16   5  -3    0.17    0.10
  16  -5   3    0.25    0.26
  16  -6   0    3.13    0.46
  16   6   0    2.42    0.55
 -16   6  -1    0.92    0.13
  16  -6  -1    1.09    0.27
  16   6   1    0.52    0.41
  16  -6   1    0.89    0.28
  16   6  -1    1.22    0.40
  16  -6  -2   -0.06    0.20
  16   6   2   -0.04    0.38
 -16   6  -2    0.08    0.09
  16   6  -2    0.05    0.33
  16  -6   2   -0.15    0.23
  16   6   3   -0.03    0.37
 -16   6  -3   -0.11    0.10
  16  -6  -3   -0.03    0.20
  16  -6   3    0.43    0.28
  16   7   0    0.08    0.35
  16  -7   0   -0.07    0.21
  16   7   1    0.28    0.41
 -16   7  -1    0.51    0.11
  16  -7  -1    0.53    0.25
  16   7  -1    0.51    0.39
  16  -7   1    0.20    0.23
  16  -7  -2    0.09    0.23
 -16   7  -2    0.17    0.10
  16   7   2    0.28    0.39
  16  -7   2   -0.06    0.24
  16   7  -2    0.37    0.38
  16  -8   0    0.81    0.27
  16   8   0    0.55    0.46
 -16   8  -1   -0.07    0.08
  16   8   1   -0.69    0.39
  16  -8  -1    0.29    0.23
  16  -8   1    0.14    0.22
  16   8  -1   -0.09    0.41
 -16   8  -2   -0.01    0.09
  16   8   2    0.29    0.42
  16  -8  -2    0.06    0.24
  16  -8   2   -0.14    0.22
  16  -9   0    0.15    0.23
  16   9   0   -0.37    0.43
  17   0   0    0.08    0.23
  17   0  -1    0.04    0.20
  17   0   1    0.00    0.22
  17   0   2    0.00    0.22
  17   0  -2    0.02    0.20
  17   0   3    0.10    0.28
  17   0  -3    0.36    0.20
  17   1   0    0.71    0.28
  17  -1   0    0.91    0.29
  17   1   1    0.13    0.23
  17  -1  -1   -0.12    0.21
  17  -1   1    0.09    0.22
  17   1  -1    0.38    0.24
  17   1   2    0.57    0.31
  17  -1  -2    0.37    0.22
  17  -1   2    0.31    0.26
  17   1  -2    0.66    0.25
 -17   1  -3    0.10    0.10
  17   1   3    0.58    0.30
  17  -1  -3    0.27    0.20
  17  -1   3    0.50    0.27
  17   2   0    0.39    0.28
  17  -2   0    1.08    0.29
  17   2   1    0.70    0.30
  17  -2  -1    0.38    0.23
  17  -2   1    0.52    0.27
  17   2  -1    0.66    0.28
  17   2   2    1.92    0.44
  17  -2  -2    2.87    0.41
  17   2  -2    2.54    0.42
  17  -2   2    2.67    0.46
  17   2   3    1.05    0.37
 -17   2  -3    0.82    0.14
  17  -2  -3    0.98    0.26
  17  -2   3    1.03    0.32
  17   3   0    0.29    0.28
  17  -3   0    0.31    0.23
  17   3   1   -0.25    0.26
  17  -3  -1    0.34    0.23
  17  -3   1    0.02    0.22
  17   3  -1    0.37    0.26
  17   3   2    1.84    0.45
  17  -3  -2    2.67    0.39
 -17   3  -2    2.37    0.23
  17   3  -2    1.52    0.38
  17  -3   2    2.15    0.42
 -17   3  -3   -0.14    0.10
  17  -3  -3    0.46    0.23
  17   3   3    0.33    0.31
  17  -3   3    0.41    0.28
  17  -4   0    1.17    0.29
  17   4   0    0.89    0.33
  17   4   1    0.06    0.30
  17  -4  -1   -0.05    0.22
  17   4  -1    0.54    0.30
  17  -4   1    0.49    0.26
  17  -4  -2    0.12    0.23
  17   4   2    0.34    0.34
 -17   4  -2    0.12    0.10
  17  -4   2    0.26    0.25
  17   4  -2    0.12    0.26
 -17   4  -3   -0.12    0.09
  17  -4  -3    0.06    0.21
  17   4   3    0.16    0.34
  17  -4   3    0.22    0.27
  17   5   0    0.35    0.34
  17  -5   0   -0.09    0.23
 -17   5  -1    0.51    0.11
  17   5   1    0.97    0.39
  17  -5  -1    1.00    0.27
  17   5  -1    0.89    0.35
  17  -5   1    0.81    0.29
  17   5   2    2.71    0.58
 -17   5  -2    3.29    0.28
  17  -5  -2    2.86    0.46
  17   5  -2    2.19    0.51
  17  -5   2    3.32    0.49
  17   5   3    0.65    0.40
  17  -5  -3    0.38    0.24
  17  -5   3    0.66    0.31
  17  -6   0   -0.03    0.23
  17   6   0    0.10    0.32
 -17   6  -1    0.80    0.13
  17   6   1    0.65    0.41
  17  -6  -1    0.54    0.28
  17   6  -1    0.96    0.40
  17  -6   1    0.56    0.29
 -17   6  -2    0.29    0.11
  17  -6  -2    0.30    0.25
  17   6   2   -0.16    0.34
  17   6  -2    0.43    0.39
  17  -6   2    0.71    0.29
  17   7   0    0.42    0.41
  17  -7   0    0.67    0.28
 -17   7  -1    0.38    0.10
  17   7   1    0.31    0.40
  17  -7  -1    0.55    0.26
  17   7  -1    0.31    0.39
  17  -7   1    0.49    0.28
  18   0   0    1.61    0.35
  18   0  -1    3.08    0.48
  18   0   1    3.02    0.50
  18   0   2    0.33    0.26
  18   0  -2    0.39    0.23
  18   0   3    0.93    0.35
  18  -1   0   -0.15    0.21
  18   1   0   -0.03    0.23
  18   1   1    0.22    0.25
  18  -1  -1    0.10    0.22
  18   1  -1    0.24    0.24
  18  -1   1    0.24    0.25
  18  -1  -2    0.18    0.22
  18   1   2    0.18    0.27
  18  -1   2   -0.01    0.25
  18   1   3    0.52    0.33
  18  -1  -3    0.89    0.26
  18  -1   3    0.87    0.33
  18  -2   0    0.91    0.28
  18   2   0    0.94    0.32
  18  -2  -1    0.14    0.24
  18   2   1   -0.14    0.24
  18   2  -1    0.46    0.26
  18  -2   1    0.46    0.27
  18   2   2    0.16    0.27
  18  -2  -2    0.13    0.21
  18   2  -2    0.40    0.24
  18  -2   2    0.21    0.28
  18  -3   0   -0.02    0.22
  18   3   0    0.46    0.29
  18   3   1    1.13    0.38
  18  -3  -1    1.26    0.32
  18   3  -1    1.01    0.34
  18  -3   1    0.97    0.32
  18  -3  -2    2.01    0.36
  18   3   2    2.06    0.45
  18   3  -2    1.76    0.39
  18  -3   2    1.53    0.38
  18   4   0    0.22    0.28
  18  -4   0    0.81    0.28
  18  -4  -1    0.78    0.30
  18   4   1    0.31    0.32
  18  -4   1    0.55    0.28
  18   4  -1    0.83    0.34
 -18   4  -2    0.73    0.15
  18   4   2    1.01    0.38
  18  -4  -2    1.17    0.31
  18   4  -2    0.96    0.35
  18  -4   2    1.31    0.35
  18  -5   0    2.78    0.43
  18   5   0    1.53    0.45
  18  -5  -1    0.37    0.26
  18   5   1    0.24    0.33
  18   5  -1    0.76    0.35
  18  -5   1   -0.05    0.25
  18   6   0    0.09    0.37
  18  -6   0    0.47    0.27
  19   0   0    0.19    0.24
  19   0  -1    0.18    0.24
  19   0   1    0.28    0.28
  19   1   0    0.56    0.26
  19  -1   0    0.05    0.24
  19  -1  -1    0.14    0.23
  19   1   1    0.65    0.30
  19   1  -1    0.12    0.23
  19  -1   1    0.57    0.28
  19   2   0    0.26    0.29
  19  -2   0    0.33    0.24
  19   2   1    0.36    0.28
  19  -2  -1    0.45    0.26
  19  -2   1    0.12    0.25
  19   2  -1    0.32    0.25
  19  -3   0    0.23    0.25
  19   3   0    0.38    0.29
  19  -3  -1    0.45    0.27
  19   3   1    0.68    0.33
  19  -3   1    0.81    0.31
  19   3  -1    0.80    0.31
   0   0   0    0.00    0.00
;
_shelx_res_checksum     69255
_shelx_res_file
;
TITL scan_0m_Pca21 in Pca2(1)
CELL 0.71073 16.4943 13.0821 6.6008 90 90 90
ZERR 4 0.003 0.0025 0.0012 0 0 0
LATT -1
SYMM -X,-Y,0.5+Z
SYMM 0.5-X,+Y,0.5+Z
SYMM 0.5+X,-Y,+Z
SFAC C H O
UNIT 64 52 24
EQIV $1 -X,1-Y,0.5+Z
EQIV $2 0.5-X,+Y,-0.5+Z
DFIX 0.9 O1S H1Sa
DFIX 0.9 O1S H1Sb
L.S. 100
PLAN  -2 0 0
SIZE 0.4 0.41 0.46
TEMP -73
HTAB O1 O4_$1
HTAB O4 O1S
HTAB O1S O5_$2
HTAB O6 O5
REM Instructions for potential hydrogen bonds
BOND $H
REM scan_0m_Pca21 in Pca2(1)
REM 211 parameters refined using 1 restraints
HTAB
CONF
fmap 2
acta
OMIT 0 1 0
OMIT 1 1 0
REM <HKL>/Users/gth487/Desktop/Santal%20Paper/santal%2011192013b/santal.hkl</H
REM KL>
WGHT    0.082900
FVAR       0.14395
O1    3    0.000973    0.517012    0.848233    11.00000    0.05468    0.02995 =
         0.06392   -0.00134    0.00797   -0.01346
AFIX 147
H1    2   -0.031544    0.497211    0.937967    11.00000   -1.50000
AFIX   0
O2    3    0.059900    1.099671    1.015625    11.00000    0.02624    0.02646 =
         0.05195   -0.00104    0.00106    0.00191
O3    3    0.252864    1.369782    1.053129    11.00000    0.05110    0.02829 =
         0.06938   -0.00569   -0.00249   -0.00716
O4    3    0.100955    0.601003    0.587822    11.00000    0.06125    0.04109 =
         0.05343   -0.01375    0.01486   -0.01976
AFIX 147
H4    2    0.134289    0.633629    0.516583    11.00000   -1.50000
AFIX   0
O5    3    0.241672    0.889205    0.950243    11.00000    0.03219    0.03047 =
         0.06020   -0.00602   -0.00288    0.00539
O6    3    0.346000    1.034814    0.984175    11.00000    0.02664    0.03822 =
         0.05132   -0.00114   -0.00178    0.00312
C1    1    0.023525    0.615233    0.886870    11.00000    0.03341    0.02283 =
         0.05136    0.00186   -0.00236   -0.00287
C2    1   -0.003574    0.670657    1.050578    11.00000    0.03560    0.03122 =
         0.05039    0.00658    0.00923   -0.00144
AFIX  43
H2    2   -0.039888    0.640347    1.144761    11.00000   -1.20000
AFIX   0
C3    1    0.022203    0.771458    1.078641    11.00000    0.03852    0.03356 =
         0.04181    0.00182    0.00626    0.00422
AFIX  43
H3    2    0.003636    0.808965    1.192813    11.00000   -1.20000
AFIX   0
C4    1    0.074581    0.817339    0.941685    11.00000    0.02509    0.02934 =
         0.04041    0.00214   -0.00302   -0.00217
C5    1    0.100253    0.924955    0.967395    11.00000    0.03316    0.02583 =
         0.03292    0.00113   -0.00043   -0.00147
C6    1    0.044161    0.999086    0.991466    11.00000    0.02947    0.03105 =
         0.04008    0.00061    0.00174   -0.00253
AFIX  43
H6A   2   -0.011135    0.978773    0.991413    11.00000   -1.20000
AFIX   0
C7    1    0.139074    1.131660    1.013226    11.00000    0.02617    0.03080 =
         0.02758   -0.00052   -0.00046    0.00183
C8    1    0.151791    1.236268    1.032192    11.00000    0.03454    0.02837 =
         0.03866   -0.00228   -0.00012    0.00319
AFIX  43
H8    2    0.107662    1.282604    1.043179    11.00000   -1.20000
AFIX   0
C9    1    0.230652    1.270040    1.034431    11.00000    0.04060    0.03024 =
         0.03199   -0.00261   -0.00173   -0.00537
C10   1    0.190423    1.445467    1.061874    11.00000    0.06334    0.02708 =
         0.11356   -0.01174   -0.00881    0.00078
AFIX 137
H10A  2    0.157232    1.441612    0.938970    11.00000   -1.50000
H10B  2    0.215008    1.513480    1.071818    11.00000   -1.50000
H10C  2    0.156231    1.433185    1.180827    11.00000   -1.50000
AFIX   0
C11   1    0.101772    0.760336    0.775236    11.00000    0.03308    0.03026 =
         0.03917    0.00048    0.00032   -0.00761
AFIX  43
H11   2    0.138031    0.790538    0.680783    11.00000   -1.20000
AFIX   0
C12   1    0.076405    0.660667    0.747038    11.00000    0.03659    0.03205 =
         0.03807   -0.00446    0.00034   -0.00192
C13   1    0.185217    0.954369    0.968727    11.00000    0.02799    0.03049 =
         0.02675   -0.00159   -0.00090    0.00206
C14   1    0.201912    1.060897    0.993825    11.00000    0.02595    0.02974 =
         0.02563    0.00105   -0.00040    0.00100
C15   1    0.296293    1.202530    1.018084    11.00000    0.02989    0.04005 =
         0.03498    0.00118   -0.00308   -0.00564
AFIX  43
H15   2    0.350269    1.227834    1.020736    11.00000   -1.20000
AFIX   0
C16   1    0.282196    1.100114    0.998311    11.00000    0.02715    0.03587 =
         0.02621   -0.00018   -0.00176    0.00196
O1S   3    0.196565    0.697218    0.314217    11.00000    0.06474    0.04850 =
         0.05820   -0.00121    0.00466   -0.01611
H1SA  2    0.224774    0.755251    0.344545    11.00000   -1.50000
H1SB  2    0.162013    0.711489    0.213760    11.00000   -1.50000
H6    2    0.323470    0.975145    0.975450    11.00000    0.04421
HKLF 4
REM  scan_0m_Pca21 in Pca2(1)
REM R1 =  0.0394 for    2002 Fo > 4sig(Fo)  and  0.0567 for all    2478 data
REM    221 parameters refined using      3 restraints
END
WGHT      0.0464      0.0000
REM Instructions for potential hydrogen bonds
HTAB O1 O4_$1
HTAB O4 O1S
HTAB C2 O1_$1
EQIV $3 x-1/2, -y+2, z
HTAB C6 O6_$3
HTAB O1S O5_$2
HTAB O6 O5
REM Highest difference peak  0.136,  deepest hole -0.180,  1-sigma level  0.040
Q1    1   0.3837  0.3564  0.2734  11.00000  0.05    0.14
Q2    1   0.2894  1.3750  1.2431  11.00000  0.05    0.12
;
