# Supplementary material for: Santal monohydrate, an isoflavone isolated from Wye­thia mollis
Source: Acta Crystallogr Sect E Struct Rep Online. 2014 Feb 8;70(Pt 3):o267. doi: 10.1107/S1600536814002670 (PMC3998461; doi:10.1107/S1600536814002670)
Supplement: Supplementary file 2 [file e-70-0o267-Isup2.hkl]

#
# h,k,l, Fc-squared, Fo-squared, sigma(Fo-squared), status flag
#
data_I
_shelx_title ' scan_0m_Pca21 in Pca2(1)'
_shelx_refln_list_code          4
_shelx_F_calc_maximum      232.28
_exptl_crystal_F_000       628.00
_reflns_d_resolution_high  0.8395

loop_
 _space_group_symop_operation_xyz
 'x, y, z'
 '-x, -y, z+1/2'
 '-x+1/2, y, z+1/2'
 'x+1/2, -y, z'

_cell_length_a    16.4943
_cell_length_b    13.0821
_cell_length_c     6.6008
_cell_angle_alpha  90.000
_cell_angle_beta   90.000
_cell_angle_gamma  90.000

_shelx_F_squared_multiplier     1.000

loop_
 _refln_index_h
 _refln_index_k
 _refln_index_l
 _refln_F_squared_calc
 _refln_F_squared_meas
 _refln_F_squared_sigma
 _refln_observed_status
   2   0  -7         39.43         42.88         4.79 o
   4   0  -7          9.08          6.19         3.24 o
   6   0  -7         20.82         12.58         4.84 o
   8   0  -7         32.43         21.77         5.81 o
   1   1  -7         47.34         50.08         3.55 o
   2   1  -7         42.71         41.79         3.37 o
   3   1  -7         32.57         34.10         3.61 o
   4   1  -7          1.29         -2.84         2.84 o
   5   1  -7         18.27         14.22         3.26 o
   6   1  -7         35.55         32.94         4.27 o
   7   1  -7         21.35         15.35         6.29 o
   8   1  -7         48.34         54.60         7.98 o
   1   2  -7        242.42        262.63        12.55 o
   2   2  -7         72.40         69.21         4.98 o
   3   2  -7          2.02         -1.27         2.81 o
   4   2  -7         51.34         51.78         4.33 o
   5   2  -7         38.39         42.16         4.05 o
   6   2  -7         43.55         37.82         4.40 o
   7   2  -7          0.50         -1.26         1.96 o
   8   2  -7         18.83         21.76         2.63 o
   1   3  -7         31.41         31.29         7.26 o
   2   3  -7         15.69         12.51         2.49 o
   3   3  -7         23.53         25.57         2.45 o
   4   3  -7          6.71          1.19         1.83 o
   5   3  -7          4.71          3.08         2.09 o
   6   3  -7         96.69         95.89         4.76 o
   7   3  -7         12.45         15.47         5.16 o
   8   3  -7         53.31         56.90         4.14 o
   1   4  -7          0.97          1.10         1.58 o
   2   4  -7         43.48         47.53         2.97 o
   3   4  -7         30.38         33.35         4.44 o
   4   4  -7         36.14         47.19         3.98 o
   5   4  -7         28.37         26.26         2.10 o
   6   4  -7         48.85         46.39         2.61 o
   7   4  -7          4.20          0.37         1.61 o
   1   5  -7         57.36         53.55         5.17 o
   2   5  -7         19.46         18.66         2.16 o
   3   5  -7          6.25          5.45         2.20 o
   4   5  -7          4.22          7.48         1.95 o
   5   5  -7         20.22         21.07         2.17 o
   6   5  -7         60.95         61.99         3.46 o
   1   6  -7          2.01          1.35         2.23 o
   2   6  -7          1.19          3.85         3.21 o
   3   6  -7         22.16         21.17         2.21 o
   4   6  -7          0.29         -0.51         1.73 o
   1   7  -7          6.92          2.20         2.51 o
   0   0  -6        346.52        333.79        26.12 o
   2   0  -6        282.89        300.18        16.42 o
   4   0  -6        198.51        216.99        12.48 o
   6   0  -6        266.70        273.83        15.22 o
   8   0  -6        161.50        160.98        10.25 o
  10   0  -6         52.54         42.57         6.77 o
  12   0  -6        187.24        195.92        16.45 o
   0   1  -6       1134.05       1176.76        60.72 o
   1   1  -6        704.45        733.63        26.55 o
   2   1  -6         30.72         31.07         3.94 o
   3   1  -6        112.59        113.62         6.07 o
   4   1  -6         75.33         77.53         4.21 o
   5   1  -6         49.53         50.05         3.35 o
   6   1  -6          4.27          4.16         2.19 o
   7   1  -6         51.12         54.25         4.35 o
   8   1  -6         68.55         64.86         4.91 o
   9   1  -6          1.86          4.21         1.59 o
  10   1  -6         13.35         13.89         3.21 o
  11   1  -6         13.49         10.27         3.58 o
  12   1  -6         79.17         95.37        15.00 o
   0   2  -6        484.14        482.49        24.96 o
   1   2  -6        230.23        237.40         9.42 o
   2   2  -6        255.62        266.61        10.50 o
   3   2  -6        200.10        198.93         9.88 o
   4   2  -6         15.00         15.31         2.28 o
   5   2  -6         11.90         11.45         2.75 o
   6   2  -6         35.47         32.04         3.54 o
   7   2  -6         24.75         25.33         3.56 o
   8   2  -6          7.08          5.74         1.82 o
   9   2  -6          7.57          4.94         1.86 o
  10   2  -6         10.19          9.36         5.74 o
  11   2  -6          1.98          7.12         3.16 o
  12   2  -6          2.97          8.47         4.11 o
   0   3  -6         11.85          9.86         2.86 o
   1   3  -6         74.95         78.64         4.15 o
   2   3  -6         28.90         31.67         3.84 o
   3   3  -6          0.68          0.75         2.41 o
   4   3  -6         54.71         60.55         5.82 o
   5   3  -6         10.71         13.87         2.02 o
   6   3  -6        125.37        137.61         5.70 o
   7   3  -6         16.68         14.94         2.32 o
   8   3  -6         90.47        102.22         4.62 o
   9   3  -6          4.65          6.10         4.17 o
  10   3  -6         12.80         15.38         3.11 o
  11   3  -6          4.31          5.53         2.18 o
  12   3  -6         48.78         56.16         3.63 o
   0   4  -6         53.46         56.53         7.09 o
   1   4  -6          8.15         10.64         1.41 o
   2   4  -6         53.63         51.19         2.57 o
   3   4  -6         23.21         22.55         2.40 o
   4   4  -6         18.66         17.42         2.03 o
   5   4  -6         17.65         16.90         1.93 o
   6   4  -6          5.02          5.22         1.75 o
   7   4  -6          1.45         -0.06         1.33 o
   8   4  -6         13.10         12.52         3.39 o
   9   4  -6          0.48         -0.68         1.34 o
  10   4  -6          0.34         -3.02         5.83 o
  11   4  -6         26.90         30.58         2.79 o
   0   5  -6        219.86        213.86        10.83 o
   1   5  -6         43.86         38.05         3.33 o
   2   5  -6         93.50         98.89         3.88 o
   3   5  -6         56.15         49.68         2.55 o
   4   5  -6         12.84         10.46         2.30 o
   5   5  -6          6.32          7.96         1.57 o
   6   5  -6         18.19         14.69         1.73 o
   7   5  -6          3.28         -0.26         1.34 o
   8   5  -6          7.89          8.32         1.59 o
   9   5  -6         38.53         40.37         2.39 o
  10   5  -6         45.96         52.31         3.90 o
   0   6  -6          3.91          1.10         2.26 o
   1   6  -6         12.00         12.80         1.89 o
   2   6  -6         44.21         36.89         3.98 o
   3   6  -6         10.11          7.62         1.89 o
   4   6  -6          1.80          3.77         3.35 o
   5   6  -6          6.44          4.36         1.60 o
   6   6  -6         44.91         41.58         5.52 o
   7   6  -6         32.48         32.30         5.03 o
   8   6  -6         94.92        102.77         8.87 o
   9   6  -6         95.07         99.83         4.51 o
  10   6  -6        107.53        110.42         8.75 o
   0   7  -6          7.89         13.00         2.69 o
   1   7  -6         75.77         68.89         5.18 o
   2   7  -6         47.25         43.03         2.79 o
   3   7  -6          1.24         -1.20         1.43 o
   4   7  -6         45.26         40.36         2.77 o
   5   7  -6          9.57         10.40         2.86 o
   6   7  -6         28.95         27.06         4.04 o
   7   7  -6        113.85        124.95         6.74 o
   8   7  -6          9.30          3.64         1.62 o
   9   7  -6         70.56         87.73         8.43 o
   0   8  -6        142.44        159.28         8.84 o
   1   8  -6         17.70         20.86         3.28 o
   2   8  -6         60.89         75.72         3.98 o
   3   8  -6         17.93         20.03         2.20 o
   4   8  -6          8.05         10.85         2.39 o
   5   8  -6         72.60         71.31         4.89 o
   6   8  -6          1.42         -0.64         1.62 o
   7   8  -6         23.99         22.82         2.22 o
   0   9  -6         13.62         11.37         6.29 o
   1   9  -6          2.39          1.75         1.63 o
   2   9  -6          7.97          6.74         1.91 o
   3   9  -6         51.18         51.68         6.06 o
   4   9  -6         66.24         71.96         5.13 o
   5   9  -6         56.40         62.45         5.46 o
   0  10  -6         23.41         21.30         8.22 o
   1  10  -6          6.06          9.59         2.07 o
   2   0  -5        301.02        342.75        17.45 o
   4   0  -5        311.12        314.45        17.27 o
   6   0  -5        177.37        180.19        10.93 o
   8   0  -5        610.31        602.26        31.98 o
  10   0  -5        149.41        153.64         9.85 o
  12   0  -5        108.61        116.14        12.34 o
  14   0  -5         78.93         76.92         9.19 o
   1   1  -5        230.74        252.65         8.83 o
   2   1  -5         44.87         44.92         3.81 o
   3   1  -5        329.73        340.16        12.70 o
   4   1  -5         62.16         68.17         3.84 o
   5   1  -5        325.51        335.05        13.11 o
   6   1  -5        232.96        239.79         9.66 o
   7   1  -5        254.54        262.58        10.63 o
   8   1  -5         63.99         69.69         4.19 o
   9   1  -5         85.93         87.90         6.00 o
  10   1  -5          3.28          1.52         1.71 o
  11   1  -5         45.35         44.93         6.60 o
  12   1  -5         99.47         96.75         6.46 o
  13   1  -5         65.24         62.34         5.03 o
  14   1  -5         85.86        103.85         7.69 o
  15   1  -5         31.03         34.22         4.61 o
   1   2  -5        148.80        161.36         6.86 o
   2   2  -5         31.04         30.66         3.12 o
   3   2  -5         10.48         12.11         2.10 o
   4   2  -5         41.29         38.87         3.77 o
   5   2  -5        244.98        256.08        10.06 o
   6   2  -5        345.70        356.89        13.71 o
   7   2  -5         59.53         62.73         2.99 o
   8   2  -5         34.98         37.05         2.30 o
   9   2  -5         42.12         34.18         3.63 o
  10   2  -5         38.75         38.87         2.55 o
  11   2  -5          5.53          7.59         4.14 o
  12   2  -5         97.60        104.14         6.56 o
  13   2  -5         23.51         20.99         3.44 o
  14   2  -5        130.84        137.96         6.13 o
   1   3  -5         37.88         35.51         2.56 o
   2   3  -5         42.01         38.13         2.70 o
   3   3  -5         85.24         90.31         5.94 o
   4   3  -5          9.19          9.78         1.49 o
   5   3  -5          4.37          5.73         1.88 o
   6   3  -5        135.02        133.09         4.99 o
   7   3  -5         16.61         18.36         1.83 o
   8   3  -5         78.15         71.31         3.71 o
   9   3  -5         30.69         37.80         5.26 o
  10   3  -5          4.47          1.80         1.51 o
  11   3  -5         18.42         16.20         2.44 o
  12   3  -5         48.62         51.71         3.15 o
  13   3  -5         42.80         40.66         3.01 o
  14   3  -5         20.22         20.37         5.04 o
   1   4  -5         44.55         42.73         2.20 o
   2   4  -5         64.53         65.82         2.57 o
   3   4  -5         62.78         52.97         2.92 o
   4   4  -5          4.60         -0.97         1.60 o
   5   4  -5         47.11         46.93         2.36 o
   6   4  -5         84.05         78.15         3.14 o
   7   4  -5        199.67        199.41         6.56 o
   8   4  -5         21.40         21.66         1.60 o
   9   4  -5         18.41         16.30         1.80 o
  10   4  -5         25.81         25.16         2.18 o
  11   4  -5          6.60          6.56         3.00 o
  12   4  -5         41.92         47.11         4.52 o
  13   4  -5         58.72         59.00         5.35 o
  14   4  -5        118.67        135.21        14.31 o
   1   5  -5         61.11         55.03         2.28 o
   2   5  -5         11.82          9.42         1.43 o
   3   5  -5        196.94        206.13         6.75 o
   4   5  -5         26.42         22.74         2.56 o
   5   5  -5         95.17        100.24         3.80 o
   6   5  -5         13.38         12.89         1.48 o
   7   5  -5         58.87         52.70         4.35 o
   8   5  -5         76.94         73.96         4.98 o
   9   5  -5          9.79          9.24         1.44 o
  10   5  -5         14.99         11.84         3.21 o
  11   5  -5          8.94          9.25         2.12 o
  12   5  -5         21.65         27.89         3.69 o
  13   5  -5          6.94          8.82         2.15 o
   1   6  -5         76.63         72.71         3.44 o
   2   6  -5        186.32        175.09         6.37 o
   3   6  -5        207.97        207.90         7.42 o
   4   6  -5         11.32         12.88         1.89 o
   5   6  -5         98.01         92.19         3.90 o
   6   6  -5        142.26        153.20         5.83 o
   7   6  -5         34.44         39.86         2.47 o
   8   6  -5         97.19        103.15         6.70 o
   9   6  -5         42.22         41.36         2.62 o
  10   6  -5         48.58         57.09         6.35 o
  11   6  -5        107.58        110.00         6.17 o
  12   6  -5         86.07         91.80         7.50 o
  13   6  -5          7.18          6.52         5.53 o
   1   7  -5         48.43         50.03         2.94 o
   2   7  -5         76.19         70.64         4.26 o
   3   7  -5         19.17         13.96         2.65 o
   4   7  -5         32.77         29.90         4.63 o
   5   7  -5         34.14         32.36         6.84 o
   6   7  -5          3.09          0.20         1.76 o
   7   7  -5        157.58        166.28        10.12 o
   8   7  -5        189.86        189.83         8.66 o
   9   7  -5        295.43        323.25        12.97 o
  10   7  -5        111.10        112.63         4.68 o
  11   7  -5         31.07         42.52         3.71 o
  12   7  -5         22.57         25.43         4.04 o
   1   8  -5         38.78         40.67         2.64 o
   2   8  -5        156.62        149.32         5.85 o
   3   8  -5          8.10          4.96         1.60 o
   4   8  -5          6.67          6.69         3.28 o
   5   8  -5        233.02        235.65         8.38 o
   6   8  -5         34.47         24.51         3.72 o
   7   8  -5         71.77         76.81         3.66 o
   8   8  -5          4.61          5.65         2.86 o
   9   8  -5        130.26        133.02         8.80 o
  10   8  -5          5.84          5.96         2.68 o
  11   8  -5          5.32          9.85         3.69 o
   1   9  -5          4.37          4.29         1.62 o
   2   9  -5         20.36         26.07         3.30 o
   3   9  -5        100.45        105.72         4.60 o
   4   9  -5        128.66        124.80         5.87 o
   5   9  -5          3.57         -0.89         2.47 o
   6   9  -5         27.14         25.16         2.22 o
   7   9  -5         15.19         15.36         2.06 o
   8   9  -5        155.13        160.25         6.51 o
   9   9  -5         44.60         44.18         6.35 o
  10   9  -5         45.17         44.16         4.58 o
   1  10  -5          0.52         -1.75         1.75 o
   2  10  -5         12.09         13.44         4.75 o
   3  10  -5         25.61         26.15         2.55 o
   4  10  -5        259.84        278.76        13.37 o
   5  10  -5         26.74         24.73         4.80 o
   6  10  -5         31.99         39.32         3.77 o
   7  10  -5         40.45         44.80         3.09 o
   8  10  -5         46.50         43.63         2.98 o
   1  11  -5         33.60         32.99         2.68 o
   2  11  -5         19.90         13.88         2.30 o
   3  11  -5         37.94         36.55         3.69 o
   4  11  -5         86.87         93.76         9.29 o
   5  11  -5         31.41         25.07         4.19 o
   6  11  -5         55.66         60.24         4.12 o
   0   0  -4       7859.14       8424.60       493.19 o
   2   0  -4       1181.64       1273.50        51.79 o
   4   0  -4        452.93        413.66        19.83 o
   6   0  -4        242.42        268.04        11.81 o
   8   0  -4        550.51        566.04        26.07 o
  10   0  -4        256.13        247.96        13.28 o
  12   0  -4         35.30         39.12         4.28 o
  14   0  -4        166.97        158.67        14.03 o
  16   0  -4          5.48          0.97         4.84 o
   0   1  -4       7749.12       8034.93       348.04 o
   1   1  -4       1048.96       1177.44        33.26 o
   2   1  -4        217.43        217.09         8.42 o
   3   1  -4        252.95        284.60        10.12 o
   4   1  -4        130.93        129.42         5.56 o
   5   1  -4        150.88        146.85         6.21 o
   6   1  -4        196.08        202.80         8.17 o
   7   1  -4        264.59        271.74         8.87 o
   8   1  -4         75.33         76.85         3.76 o
   9   1  -4        260.79        271.02         8.25 o
  10   1  -4         88.27         83.06         3.29 o
  11   1  -4        359.60        357.77        10.59 o
  12   1  -4        203.60        202.34         9.23 o
  13   1  -4        119.63        119.06         5.80 o
  14   1  -4         39.27         46.94         4.79 o
  15   1  -4         62.93         62.94         4.12 o
  16   1  -4         23.66         26.21         4.27 o
   0   2  -4       1279.96       1304.99        77.60 o
   1   2  -4        565.47        559.20        19.43 o
   2   2  -4        335.70        314.16        11.36 o
   3   2  -4        263.40        295.48        10.56 o
   4   2  -4          8.33          8.78         2.86 o
   5   2  -4          5.81          8.42         6.61 o
   6   2  -4        104.11        101.65         3.87 o
   7   2  -4        170.12        169.41         6.00 o
   8   2  -4        254.82        256.78         8.29 o
   9   2  -4        201.77        207.51         6.59 o
  10   2  -4         94.83        102.01         3.93 o
  11   2  -4         61.61         61.74         3.93 o
  12   2  -4         70.76         70.67         4.45 o
  13   2  -4        520.21        560.47        18.31 o
  14   2  -4         47.78         52.33         4.89 o
  15   2  -4         61.46         64.75         5.56 o
  16   2  -4         31.78         29.03         6.29 o
   0   3  -4        369.73        362.10        18.78 o
   1   3  -4        267.62        285.12        10.85 o
   2   3  -4        230.94        218.38         8.64 o
   3   3  -4        254.39        251.22         8.12 o
   4   3  -4        167.17        176.81         5.92 o
   5   3  -4        269.17        261.47         8.50 o
   6   3  -4        471.09        472.01        14.80 o
   7   3  -4          2.85          3.65         1.40 o
   8   3  -4         35.52         33.82         3.09 o
   9   3  -4          5.14          6.67         1.03 o
  10   3  -4          0.12         -1.16         1.16 o
  11   3  -4         36.52         39.72         2.06 o
  12   3  -4        145.75        148.42         5.86 o
  13   3  -4        183.16        196.87         8.34 o
  14   3  -4          4.17         -0.88         3.28 o
  15   3  -4         95.57         94.94         5.34 o
  16   3  -4         21.70         22.74         5.81 o
   0   4  -4        121.61        127.82         6.18 o
   1   4  -4         11.53         10.76         1.12 o
   2   4  -4          8.06          7.70         0.98 o
   3   4  -4        123.97        130.19         4.05 o
   4   4  -4        252.05        243.59         6.97 o
   5   4  -4         69.45         73.94         2.68 o
   6   4  -4         87.02         90.57         3.09 o
   7   4  -4        180.07        176.54         5.28 o
   8   4  -4         54.29         57.05         3.87 o
   9   4  -4         80.09         79.19         3.56 o
  10   4  -4         18.52         21.01         2.96 o
  11   4  -4         17.26         15.29         2.57 o
  12   4  -4          8.39          5.99         2.02 o
  13   4  -4        180.13        200.61         8.59 o
  14   4  -4        164.63        159.93         6.99 o
  15   4  -4         41.89         42.80         5.58 o
  16   4  -4         91.11         84.32         8.71 o
   0   5  -4        234.22        242.73         9.62 o
   1   5  -4         85.61         87.33         3.75 o
   2   5  -4        181.15        194.73         6.26 o
   3   5  -4         40.11         43.03         4.35 o
   4   5  -4         15.43         14.69         1.44 o
   5   5  -4        110.09        113.91         4.57 o
   6   5  -4        557.39        575.18        18.14 o
   7   5  -4         70.47         75.35         6.49 o
   8   5  -4        139.68        136.16         5.29 o
   9   5  -4        112.10        113.99         4.58 o
  10   5  -4          8.93          9.26         3.51 o
  11   5  -4         76.87         75.88         3.50 o
  12   5  -4         10.58          7.31         3.00 o
  13   5  -4         49.46         49.04         3.51 o
  14   5  -4        137.63        146.83         8.03 o
  15   5  -4         56.51         58.89         6.58 o
   0   6  -4        134.66        139.60         7.77 o
   1   6  -4         18.17         15.82         2.02 o
   2   6  -4        185.09        201.38         7.22 o
   3   6  -4         98.30         92.66         6.84 o
   4   6  -4        193.31        190.90         6.48 o
   5   6  -4         12.55         15.31         2.53 o
   6   6  -4         68.10         75.71         3.34 o
   7   6  -4         81.30         85.21         3.63 o
   8   6  -4         92.29         91.10         3.93 o
   9   6  -4        106.74        110.87         6.56 o
  10   6  -4         91.60         85.76         5.03 o
  11   6  -4         20.00         18.00         2.44 o
  12   6  -4          3.25         -0.50         1.77 o
  13   6  -4         29.91         27.04         3.63 o
  14   6  -4          9.16         12.67         2.51 o
  15   6  -4         29.93         24.31         5.03 o
   0   7  -4         68.78         69.44         7.26 o
   1   7  -4        147.36        140.96         5.16 o
   2   7  -4        195.34        208.20         7.53 o
   3   7  -4        429.45        440.64        13.77 o
   4   7  -4        232.98        217.89         7.81 o
   5   7  -4        174.40        178.40         8.18 o
   6   7  -4         84.76         86.91         3.92 o
   7   7  -4         31.86         33.10         3.77 o
   8   7  -4        199.42        208.41         7.53 o
   9   7  -4        248.97        249.66         9.37 o
  10   7  -4        245.35        259.31         9.06 o
  11   7  -4        105.82        117.87         6.05 o
  12   7  -4         17.38         21.30         2.61 o
  13   7  -4         26.59         22.52         2.58 o
  14   7  -4          6.00          6.56         2.15 o
   0   8  -4        223.64        240.85        19.06 o
   1   8  -4        104.57        109.48         4.12 o
   2   8  -4         31.38         26.61         3.87 o
   3   8  -4         97.64         96.78         5.08 o
   4   8  -4        148.03        162.43         6.22 o
   5   8  -4         31.06         33.36         5.31 o
   6   8  -4        164.28        165.28         6.19 o
   7   8  -4        168.28        171.89         6.81 o
   8   8  -4         60.47         69.58         7.89 o
   9   8  -4         15.35         15.40         1.93 o
  10   8  -4        305.41        326.95        11.19 o
  11   8  -4         29.71         24.96         3.77 o
  12   8  -4         57.37         55.56         6.63 o
  13   8  -4         74.04         76.36         5.45 o
   0   9  -4        354.63        370.13        16.31 o
   1   9  -4         51.45         44.15         4.06 o
   2   9  -4        414.43        425.67        12.91 o
   3   9  -4        201.87        185.16         8.87 o
   4   9  -4         36.33         34.23         3.07 o
   5   9  -4        125.43        139.03        12.79 o
   6   9  -4        233.75        242.68        11.31 o
   7   9  -4          2.57          1.75         3.77 o
   8   9  -4         66.75         73.93         3.66 o
   9   9  -4        205.11        213.87        10.04 o
  10   9  -4         58.64         56.52         3.51 o
  11   9  -4         58.26         60.89         3.84 o
  12   9  -4          2.27         -5.08         5.42 o
   0  10  -4         69.78         64.92         9.90 o
   1  10  -4         25.35         23.98         2.18 o
   2  10  -4          0.97          0.07         2.85 o
   3  10  -4         74.15         79.13         4.77 o
   4  10  -4        131.19        133.60         5.53 o
   5  10  -4        271.61        262.33         9.61 o
   6  10  -4         78.66         77.99         4.78 o
   7  10  -4         21.94         19.52         2.35 o
   8  10  -4        117.24        126.30         5.43 o
   9  10  -4         36.50         34.60         5.80 o
  10  10  -4        100.59        123.46         5.17 o
  11  10  -4          8.63          7.46         7.25 o
   0  11  -4         60.88         58.74         6.77 o
   1  11  -4         67.86         68.50         3.60 o
   2  11  -4        258.80        279.19        15.14 o
   3  11  -4        150.72        153.75        14.38 o
   4  11  -4        150.10        161.26         9.85 o
   5  11  -4         71.61         72.12         6.34 o
   6  11  -4        127.45        117.20        13.96 o
   7  11  -4          8.30          8.48         3.22 o
   8  11  -4         24.44         18.47         3.31 o
   9  11  -4         41.14         43.72         3.28 o
   0  12  -4          2.77          1.21         2.75 o
   1  12  -4        119.37        118.33        11.31 o
   2  12  -4        198.88        195.78        11.31 o
   3  12  -4          9.52          2.53         3.01 o
   4  12  -4          5.94          4.97         2.53 o
   5  12  -4        157.94        142.71         9.92 o
   6  12  -4        100.67         97.88        12.29 o
   7  12  -4         29.43         34.88         3.13 o
   0  13  -4        140.12        144.31        19.83 o
   1  13  -4         19.20         15.27         4.55 o
   2  13  -4         16.13         14.16         2.65 o
   3  13  -4         11.12          6.73         2.58 o
   4  13  -4         31.53         31.85        10.61 o
   2   0  -3       1834.27       1940.48        78.56 o
   4   0  -3         57.84         55.20         5.23 o
   6   0  -3        494.45        427.95        18.21 o
   8   0  -3        259.47        268.92        14.18 o
  10   0  -3         68.67         66.02         4.27 o
  12   0  -3        155.65        158.13        11.19 o
  14   0  -3        255.45        261.43        17.00 o
  16   0  -3         18.89         25.47         7.01 o
   1   1  -3         44.39         43.24         1.99 o
   2   1  -3        378.71        421.79        13.08 o
   3   1  -3        796.89        768.93        24.65 o
   4   1  -3       1057.51       1023.18        34.30 o
   5   1  -3        527.85        503.04        15.95 o
   6   1  -3        399.43        393.17        13.18 o
   7   1  -3        350.55        330.26        10.37 o
   8   1  -3        158.63        171.78         5.81 o
   9   1  -3        153.76        149.36         5.33 o
  10   1  -3         91.82         79.29         3.38 o
  11   1  -3        183.36        195.43         7.11 o
  12   1  -3         19.85         23.58         2.85 o
  13   1  -3         26.49         23.23         2.99 o
  14   1  -3        111.19        105.67         4.59 o
  15   1  -3         16.39         21.78         4.24 o
  16   1  -3          6.62          8.51         5.54 o
  17   1  -3          1.41          7.58         4.33 o
  18   1  -3         27.42         43.05        12.58 o
   1   2  -3         52.00         59.07         3.28 o
   2   2  -3        279.58        319.54        15.15 o
   3   2  -3         34.59         33.12         2.11 o
   4   2  -3        584.58        526.15        18.30 o
   5   2  -3         99.54        101.92         3.70 o
   6   2  -3        287.21        303.96         8.62 o
   7   2  -3         70.17         70.97         2.85 o
   8   2  -3        165.26        179.57         6.21 o
   9   2  -3        215.33        234.29         7.93 o
  10   2  -3        128.83        125.86         4.87 o
  11   2  -3         20.88         20.76         1.33 o
  12   2  -3        399.27        397.75        13.30 o
  13   2  -3        292.69        307.05        12.15 o
  14   2  -3        354.29        394.76        15.00 o
  15   2  -3        238.13        248.88        14.44 o
  16   2  -3         33.73         36.59         5.29 o
  17   2  -3         44.25         41.66         5.96 o
   1   3  -3       1694.38       1731.43        47.53 o
   2   3  -3         26.42         26.17         2.19 o
   3   3  -3        501.66        532.27        17.03 o
   4   3  -3        236.84        252.99         8.27 o
   5   3  -3        220.54        227.48         6.39 o
   6   3  -3        936.66        944.87        23.76 o
   7   3  -3         66.88         61.55         4.47 o
   8   3  -3        450.64        445.50        10.88 o
   9   3  -3        319.92        339.39         9.41 o
  10   3  -3         97.57         91.10         3.33 o
  11   3  -3        121.16        120.53         4.46 o
  12   3  -3        445.82        465.65        17.76 o
  13   3  -3        218.66        219.83         8.90 o
  14   3  -3        166.67        189.22         8.03 o
  15   3  -3        544.39        560.86        28.80 o
  16   3  -3         26.03         30.80         5.41 o
  17   3  -3          8.96          2.02        14.51 o
   1   4  -3        392.73        422.86        11.25 o
   2   4  -3        588.35        602.70        15.73 o
   3   4  -3        297.69        298.88         8.61 o
   4   4  -3        135.56        144.95         4.60 o
   5   4  -3        245.54        227.79         6.88 o
   6   4  -3        407.44        417.16        11.17 o
   7   4  -3        427.77        473.83        12.60 o
   8   4  -3         21.42         21.50         1.19 o
   9   4  -3         31.11         29.77         3.56 o
  10   4  -3        327.78        326.59        12.29 o
  11   4  -3        149.85        150.76         5.28 o
  12   4  -3         95.02         85.17         4.43 o
  13   4  -3        101.29         98.77         5.06 o
  14   4  -3        260.24        266.95        10.88 o
  15   4  -3        118.70         98.96        11.37 o
  16   4  -3         31.34         36.45         5.53 o
  17   4  -3          1.35         -3.19         4.35 o
   1   5  -3         19.73         18.25         2.38 o
   2   5  -3        737.75        739.67        23.89 o
   3   5  -3        327.53        370.19        12.51 o
   4   5  -3        473.51        475.24        16.95 o
   5   5  -3        288.67        296.13        11.13 o
   6   5  -3         75.32         68.47         3.24 o
   7   5  -3        182.66        188.49         6.61 o
   8   5  -3        111.51        108.91         5.86 o
   9   5  -3        214.60        218.88         6.89 o
  10   5  -3         26.67         25.50         4.75 o
  11   5  -3         22.39         19.55         5.38 o
  12   5  -3          5.59          3.79         1.71 o
  13   5  -3         51.12         44.57         3.40 o
  14   5  -3         14.64         15.19         3.95 o
  15   5  -3         22.54         23.25         5.10 o
  16   5  -3         20.70         11.85         5.81 o
  17   5  -3         26.05         18.38        11.61 o
   1   6  -3        352.70        365.00        11.93 o
   2   6  -3        117.00        133.96         4.72 o
   3   6  -3         62.23         70.90         2.99 o
   4   6  -3         36.97         36.42         2.53 o
   5   6  -3        170.70        167.08         6.04 o
   6   6  -3        103.94        107.18         5.58 o
   7   6  -3        185.84        197.97         9.49 o
   8   6  -3         45.24         40.03         3.88 o
   9   6  -3        101.20        105.25         5.94 o
  10   6  -3         19.29         19.95         2.70 o
  11   6  -3         41.88         39.27         2.22 o
  12   6  -3          4.68          8.39         7.34 o
  13   6  -3         47.49         50.69         9.21 o
  14   6  -3          7.67          8.28         3.18 o
  15   6  -3         27.32         21.41         5.04 o
  16   6  -3          3.00         -4.03         4.33 o
   1   7  -3        600.52        623.46        18.14 o
   2   7  -3         30.58         31.36         1.98 o
   3   7  -3        225.03        225.64         7.89 o
   4   7  -3        127.41        131.21         4.72 o
   5   7  -3         23.35         24.37         1.89 o
   6   7  -3         94.10         98.34         5.19 o
   7   7  -3          6.18          7.49         4.62 o
   8   7  -3         22.66         25.05         2.67 o
   9   7  -3        407.02        432.21        15.40 o
  10   7  -3        148.60        168.76         8.70 o
  11   7  -3         32.84         33.87         4.21 o
  12   7  -3         24.13         23.22         2.60 o
  13   7  -3         53.45         48.78         3.79 o
  14   7  -3          1.97         -2.06         2.06 o
  15   7  -3         17.20         22.50         5.19 o
   1   8  -3        595.29        604.43        17.95 o
   2   8  -3        130.19        139.08         5.10 o
   3   8  -3          0.32          1.71         2.78 o
   4   8  -3         32.17         31.47         4.11 o
   5   8  -3          7.06          6.48         3.87 o
   6   8  -3         61.45         64.29         3.77 o
   7   8  -3         99.09        103.58         4.32 o
   8   8  -3        270.05        246.60        13.82 o
   9   8  -3        439.35        454.06        14.34 o
  10   8  -3         42.93         42.95         3.18 o
  11   8  -3         84.30         86.01         3.93 o
  12   8  -3        293.00        281.98        16.20 o
  13   8  -3          1.74         -2.13         2.13 o
  14   8  -3          1.32          0.97         4.35 o
  15   8  -3         23.63         18.08         5.23 o
   1   9  -3        230.31        224.43         7.59 o
   2   9  -3        478.30        511.75        15.40 o
   3   9  -3         41.88         43.66         3.52 o
   4   9  -3        447.18        475.05        14.24 o
   5   9  -3        240.91        240.13        11.04 o
   6   9  -3         27.31         24.20         1.95 o
   7   9  -3        113.60        115.02         8.36 o
   8   9  -3        417.88        432.19        13.89 o
   9   9  -3        251.08        243.89         8.71 o
  10   9  -3         51.66         49.49         6.21 o
  11   9  -3         39.76         40.37         7.82 o
  12   9  -3        209.34        220.37        18.08 o
  13   9  -3          6.99          4.04         4.49 o
  14   9  -3          7.15          2.25         3.72 o
   1  10  -3        399.67        420.35        12.90 o
   2  10  -3        286.56        309.70        10.05 o
   3  10  -3        279.65        260.70         8.70 o
   4  10  -3        405.50        399.97        13.40 o
   5  10  -3        466.29        484.27        19.04 o
   6  10  -3         15.61         15.75         3.46 o
   7  10  -3          9.93          4.04         2.01 o
   8  10  -3         56.84         54.90         3.12 o
   9  10  -3        102.11        101.36         7.05 o
  10  10  -3         28.80         24.64         5.35 o
  11  10  -3         81.20         82.41         5.38 o
  12  10  -3         47.80         51.42         6.13 o
  13  10  -3         24.23         30.90         5.23 o
   1  11  -3        247.81        259.17        12.28 o
   2  11  -3         10.75         11.05         4.62 o
   3  11  -3        519.44        512.58        20.62 o
   4  11  -3        400.75        422.86        13.10 o
   5  11  -3         80.72         92.52         7.54 o
   6  11  -3         22.16         17.72         4.29 o
   7  11  -3        100.68        111.31         5.80 o
   8  11  -3         30.17         39.75         3.03 o
   9  11  -3         22.01         19.54         2.97 o
  10  11  -3          6.47          5.23         7.89 o
  11  11  -3         37.16         40.67         5.81 o
   1  12  -3         30.65         22.96         4.94 o
   2  12  -3         19.83         23.30         3.79 o
   3  12  -3         21.09         14.29         2.20 o
   4  12  -3         80.39         80.00         6.01 o
   5  12  -3         79.64         67.70         3.77 o
   6  12  -3         28.51         22.73         3.72 o
   7  12  -3         61.85         62.88         3.68 o
   8  12  -3         11.82          6.87         5.38 o
   9  12  -3         21.07         18.22         4.98 o
  10  12  -3          2.28         -2.19         3.36 o
   1  13  -3          6.32          0.40         3.79 o
   2  13  -3         38.19         31.69         6.71 o
   3  13  -3         37.36         33.26         3.97 o
   4  13  -3         32.46         32.42         4.06 o
   5  13  -3         12.92         15.06         3.09 o
   6  13  -3          0.33         -0.02         5.38 o
   7  13  -3          8.40          5.48         2.90 o
   1  14  -3          2.15         -4.29         4.29 o
   2  14  -3         26.69         22.66         5.38 o
   3  14  -3          0.65          1.07         3.69 o
   4  14  -3          5.91         13.90         4.37 o
   2   0  -2       4040.57       4126.04       180.25 o
   4   0  -2       1450.47       1347.73        55.46 o
   6   0  -2        193.15        203.06        10.95 o
   8   0  -2         76.95         82.05         5.54 o
  10   0  -2        889.18        919.39        52.10 o
  12   0  -2         20.38         26.03         4.23 o
  14   0  -2         75.72         78.42         7.03 o
  16   0  -2          3.14         14.03         9.68 o
  18   0  -2         14.58         18.87        11.13 o
   0   1  -2      17313.57      16863.19       668.36 o
   1   1  -2      11698.89      11085.56       347.72 o
   2   1  -2       2565.43       2416.09        84.26 o
   3   1  -2        885.46        826.10        25.00 o
   4   1  -2        650.06        643.08        18.92 o
   5   1  -2        432.96        375.26        14.69 o
   6   1  -2       1397.34       1437.86        42.69 o
   7   1  -2         37.57         39.29         1.88 o
   8   1  -2        761.91        781.66        24.34 o
   9   1  -2         23.27         22.32         1.44 o
  10   1  -2        150.73        139.03         4.29 o
  11   1  -2         56.60         55.54         3.80 o
  12   1  -2         84.13         83.23         3.62 o
  13   1  -2        316.57        326.56        12.49 o
  14   1  -2        243.33        251.03        16.12 o
  15   1  -2         60.36         51.03         5.31 o
  16   1  -2          3.83          7.34         6.82 o
  17   1  -2         27.70         24.47         7.99 o
  18   1  -2          2.48          8.71        10.64 o
   0   2  -2       5195.57       4862.47       213.75 o
   1   2  -2         69.04         54.62         2.91 o
   2   2  -2       1161.14       1096.02        31.30 o
   3   2  -2       1819.59       1753.58        50.68 o
   4   2  -2       1986.05       1990.93        57.97 o
   5   2  -2       1097.98       1076.86        36.23 o
   6   2  -2        958.89        945.51        32.06 o
   7   2  -2       1401.21       1452.77        45.99 o
   8   2  -2       1743.20       1783.20        46.76 o
   9   2  -2        196.69        215.31         6.52 o
  10   2  -2         28.59         32.44         1.84 o
  11   2  -2        206.87        201.94         8.17 o
  12   2  -2        119.02        124.96         5.65 o
  13   2  -2        889.86        947.65        39.30 o
  14   2  -2        224.47        237.41         9.41 o
  15   2  -2        132.74        137.97         9.16 o
  16   2  -2          3.78         11.45         4.18 o
  17   2  -2        104.52        131.54        14.19 o
  18   2  -2          2.05         12.38         7.65 o
   0   3  -2        243.20        229.14         8.95 o
   1   3  -2        319.92        314.10         7.55 o
   2   3  -2        800.11        779.73        27.59 o
   3   3  -2        215.78        228.52         6.76 o
   4   3  -2        804.46        849.91        19.96 o
   5   3  -2        825.48        861.61        23.82 o
   6   3  -2       1002.32       1017.72        28.10 o
   7   3  -2       1062.80       1102.19        32.81 o
   8   3  -2       1253.43       1215.31        36.13 o
   9   3  -2        410.46        411.71        12.40 o
  10   3  -2          5.93         10.97         1.96 o
  11   3  -2         89.08         92.64         4.42 o
  12   3  -2        445.04        463.10        17.88 o
  13   3  -2        667.35        698.86        25.55 o
  14   3  -2        213.16        221.23         9.24 o
  15   3  -2         57.53         58.92         5.82 o
  16   3  -2         52.10         55.15         7.98 o
  17   3  -2        107.83        112.21        13.69 o
  18   3  -2         91.50         92.07        12.80 o
   0   4  -2       1193.36       1150.14        46.15 o
   1   4  -2        594.23        572.72        16.06 o
   2   4  -2        162.09        157.37         5.04 o
   3   4  -2        189.55        177.21         6.27 o
   4   4  -2        230.27        240.22         7.95 o
   5   4  -2        585.75        646.95        19.60 o
   6   4  -2       1621.25       1688.72        50.22 o
   7   4  -2        141.70        150.26         5.05 o
   8   4  -2        658.10        649.67        19.47 o
   9   4  -2          6.28         10.56         2.08 o
  10   4  -2        185.65        194.43         5.46 o
  11   4  -2        179.36        187.12         7.66 o
  12   4  -2         80.26         82.31         4.15 o
  13   4  -2        172.48        176.14         9.57 o
  14   4  -2          7.18          6.10         1.33 o
  15   4  -2        195.20        180.31        11.05 o
  16   4  -2        150.52        154.84        10.54 o
  17   4  -2          7.17          5.81         4.18 o
  18   4  -2         32.60         41.98         6.09 o
   0   5  -2       1547.40       1528.22        59.94 o
   1   5  -2        450.88        485.64        13.89 o
   2   5  -2        318.84        348.87        10.26 o
   3   5  -2         59.33         67.46         2.86 o
   4   5  -2        160.05        149.15         5.12 o
   5   5  -2        540.79        578.04        16.91 o
   6   5  -2        646.11        638.59        21.41 o
   7   5  -2         15.38         14.20         2.39 o
   8   5  -2        435.02        473.48        14.37 o
   9   5  -2        302.41        302.27         9.45 o
  10   5  -2        149.54        149.87         7.26 o
  11   5  -2          6.20          5.59         2.46 o
  12   5  -2         16.51         16.34         4.86 o
  13   5  -2         33.85         38.51         2.78 o
  14   5  -2         49.78         52.26         6.85 o
  15   5  -2         56.57         56.61         5.89 o
  16   5  -2         11.21          4.01         3.83 o
  17   5  -2        136.84        147.75        14.76 o
   0   6  -2       2040.87       2123.15        83.33 o
   1   6  -2        145.34        139.16         5.69 o
   2   6  -2        559.62        633.37        17.68 o
   3   6  -2        635.72        706.36        25.68 o
   4   6  -2         48.80         48.18         2.63 o
   5   6  -2         35.26         41.32         2.60 o
   6   6  -2        275.27        295.08        14.50 o
   7   6  -2        216.01        217.18         6.95 o
   8   6  -2         70.26         68.29         5.09 o
   9   6  -2        300.16        297.54        10.24 o
  10   6  -2         30.37         32.78         2.52 o
  11   6  -2        120.50        132.69         6.54 o
  12   6  -2          0.55         -2.07         2.07 o
  13   6  -2         36.25         37.24         2.79 o
  14   6  -2         59.54         57.05         6.41 o
  15   6  -2         10.31         10.34         7.37 o
  16   6  -2          2.12          1.87         3.85 o
  17   6  -2         14.39         15.26         4.72 o
   0   7  -2        287.46        343.88        14.70 o
   1   7  -2          7.03         12.55         2.96 o
   2   7  -2        544.53        611.49        17.75 o
   3   7  -2        250.89        246.65         7.99 o
   4   7  -2        130.81        140.04         5.02 o
   5   7  -2        169.89        180.14         6.05 o
   6   7  -2         22.50         21.67         1.80 o
   7   7  -2         39.59         35.70         2.94 o
   8   7  -2         63.81         61.28         6.14 o
   9   7  -2        507.46        482.56        28.22 o
  10   7  -2        292.19        291.32        14.05 o
  11   7  -2        121.92        119.43         6.24 o
  12   7  -2          4.61          0.93         1.72 o
  13   7  -2         82.54         79.57         4.72 o
  14   7  -2          0.78         -2.25         2.93 o
  15   7  -2         17.96         22.01         4.29 o
  16   7  -2          1.40          8.73         4.31 o
   0   8  -2        179.77        191.20        13.71 o
   1   8  -2        133.35        129.89         4.98 o
   2   8  -2        318.63        325.28        10.75 o
   3   8  -2        242.77        250.70         9.30 o
   4   8  -2        373.86        415.42        12.78 o
   5   8  -2        179.54        186.08         8.21 o
   6   8  -2        317.48        317.48        14.60 o
   7   8  -2        293.93        308.37         9.82 o
   8   8  -2        298.00        304.23        15.30 o
   9   8  -2        458.09        461.17        28.65 o
  10   8  -2       1170.52       1134.46        79.35 o
  11   8  -2         37.16         29.35         2.83 o
  12   8  -2          0.52         -2.22         5.86 o
  13   8  -2         87.36         80.14         8.97 o
  14   8  -2          0.98         -3.42         3.84 o
  15   8  -2          9.41         12.76         4.35 o
  16   8  -2          3.37          0.44         4.08 o
   0   9  -2        300.72        287.36        13.28 o
   1   9  -2        124.10        124.73         6.94 o
   2   9  -2        523.10        531.06        18.89 o
   3   9  -2        267.09        272.69         8.86 o
   4   9  -2        375.53        408.03        12.38 o
   5   9  -2        131.49        133.64         5.11 o
   6   9  -2        865.29        893.85        26.86 o
   7   9  -2        532.77        540.77        19.76 o
   8   9  -2         49.92         48.66         4.00 o
   9   9  -2        289.65        286.95        11.27 o
  10   9  -2        210.09        220.16        10.10 o
  11   9  -2        215.07        229.97        10.54 o
  12   9  -2         51.45         43.47         4.32 o
  13   9  -2        111.57        113.44        17.39 o
  14   9  -2         46.13         40.90        16.93 o
  15   9  -2         33.73         39.30         6.29 o
   0  10  -2        204.10        206.38        10.90 o
   1  10  -2         15.48         14.74         2.81 o
   2  10  -2        307.14        312.39        14.12 o
   3  10  -2       1061.90       1077.15        31.26 o
   4  10  -2        324.13        338.05        10.99 o
   5  10  -2        452.46        465.27        14.39 o
   6  10  -2       1024.70       1042.57        33.10 o
   7  10  -2          3.17          2.62         7.03 o
   8  10  -2         29.47         22.70         2.78 o
   9  10  -2         66.30         64.33         6.92 o
  10  10  -2         22.74         15.26         3.63 o
  11  10  -2         12.98          9.38         6.14 o
  12  10  -2         27.94         24.89         8.61 o
  13  10  -2         34.49         33.45         8.45 o
  14  10  -2          1.08         -1.94         4.35 o
   0  11  -2        146.84        140.52         8.10 o
   1  11  -2          9.74          9.46         4.25 o
   2  11  -2        189.36        189.77         6.76 o
   3  11  -2         66.21         63.04         3.62 o
   4  11  -2        280.05        290.59         9.92 o
   5  11  -2         98.72        114.81        10.27 o
   6  11  -2        843.43        819.44        39.03 o
   7  11  -2         47.06         48.18         6.65 o
   8  11  -2         60.85         58.83         5.94 o
   9  11  -2         38.87         32.51         3.13 o
  10  11  -2          2.26         -0.87         3.96 o
  11  11  -2          3.47         -0.49         2.08 o
  12  11  -2          4.04          2.04         5.17 o
   0  12  -2        138.54        123.31         7.30 o
   1  12  -2         65.36         65.43         7.75 o
   2  12  -2        285.72        269.11         9.11 o
   3  12  -2          6.14          9.32         3.52 o
   4  12  -2         10.77         11.38         3.65 o
   5  12  -2        157.72        161.60         9.10 o
   6  12  -2         57.55         46.38         7.12 o
   7  12  -2         35.37         31.80         4.22 o
   8  12  -2          2.58          0.71         4.91 o
   9  12  -2          4.28         -6.30         6.43 o
  10  12  -2          1.94         -3.24         4.73 o
  11  12  -2         13.09         12.81         2.87 o
   0  13  -2         31.63         30.09         3.59 o
   1  13  -2         74.16         73.26         8.69 o
   2  13  -2        221.22        216.36        10.10 o
   3  13  -2        113.08        113.85         6.51 o
   4  13  -2         13.99          7.33         5.99 o
   5  13  -2         10.34         16.90         3.29 o
   6  13  -2          0.65         -2.02         3.93 o
   7  13  -2         10.27          7.73         2.57 o
   8  13  -2          0.28         -3.92         3.92 o
   9  13  -2          4.32         -4.56         4.70 o
   0  14  -2         62.35         45.15        13.79 o
   1  14  -2         53.42         60.18         8.32 o
   2  14  -2         18.21         16.29         6.61 o
   3  14  -2          4.91         11.61         6.45 o
   4  14  -2         35.02         38.31         7.71 o
   5  14  -2          2.17          7.03         9.57 o
   6  14  -2          5.29          1.34        10.68 o
   7  14  -2          0.58          6.80        12.67 o
   0  15  -2          3.51          3.55        27.82 o
   1  15  -2         28.65         45.53         7.83 o
   2   0  -1       7227.02       6941.54       338.56 o
   4   0  -1       7094.72       6880.45       302.13 o
   6   0  -1       2811.17       2787.11       102.35 o
   8   0  -1        688.87        756.60        71.60 o
  10   0  -1          4.05         11.35         3.39 o
  12   0  -1         41.84         47.41         3.23 o
  14   0  -1        136.39        157.71        20.32 o
  16   0  -1          7.94         14.03         9.68 o
  18   0  -1        160.69        149.00        23.22 o
   1   1  -1       2064.74       1922.40        80.44 o
   2   1  -1       3081.43       2999.26        98.93 o
   3   1  -1       3695.85       3582.47       104.91 o
   4   1  -1       5259.58       4839.75       151.40 o
   5   1  -1       4838.77       4899.24       128.06 o
   6   1  -1        269.15        271.77         8.04 o
   7   1  -1         70.26         79.05         3.57 o
   8   1  -1        597.91        627.74        25.31 o
   9   1  -1        455.46        517.72        19.30 o
  10   1  -1         36.27         45.63         3.00 o
  11   1  -1        245.98        257.64        10.13 o
  12   1  -1         15.44         13.46         1.33 o
  13   1  -1         80.60         92.69        11.36 o
  14   1  -1        237.79        213.83        19.32 o
  15   1  -1         54.45         62.09         9.56 o
  16   1  -1         64.14         79.09        14.03 o
  17   1  -1          1.58          5.48        12.09 o
  18   1  -1         14.32          8.08         7.85 o
  19   1  -1          7.35          6.29         7.87 o
   1   2  -1        484.28        450.61        15.28 o
   2   2  -1         51.21         54.53         2.76 o
   3   2  -1       5720.18       5598.29       150.12 o
   4   2  -1        978.56        913.76        25.96 o
   5   2  -1        261.99        280.06         8.03 o
   6   2  -1       2824.72       2920.57        83.58 o
   7   2  -1       1432.59       1540.71        43.36 o
   8   2  -1        512.96        548.82        15.71 o
   9   2  -1        503.44        560.06        20.58 o
  10   2  -1        138.11        146.39         6.06 o
  11   2  -1        189.02        185.02         7.59 o
  12   2  -1        572.91        539.58        19.83 o
  13   2  -1          0.37         -0.82         1.54 o
  14   2  -1        907.58        860.27        43.45 o
  15   2  -1        333.45        332.45        26.51 o
  16   2  -1          4.43          7.04         7.09 o
  17   2  -1         17.64         24.49         8.60 o
  18   2  -1          4.21         14.20         8.53 o
  19   2  -1          7.63         18.56         8.72 o
   1   3  -1       1434.28       1315.51        33.24 o
   2   3  -1       1653.63       1705.10        42.83 o
   3   3  -1        587.73        593.24        17.04 o
   4   3  -1        919.74        870.03        23.57 o
   5   3  -1       1491.60       1342.92        38.31 o
   6   3  -1        788.19        837.98        22.15 o
   7   3  -1        293.36        295.64         9.17 o
   8   3  -1        165.95        196.46         6.11 o
   9   3  -1        230.73        243.39         7.76 o
  10   3  -1         79.04         82.87         3.98 o
  11   3  -1        129.33        132.56         5.94 o
  12   3  -1        306.06        331.16        12.80 o
  13   3  -1        398.70        395.62        19.76 o
  14   3  -1        215.60        229.90        13.23 o
  15   3  -1        548.14        506.91        26.70 o
  16   3  -1         59.70         56.06        10.40 o
  17   3  -1          9.86         17.13         8.33 o
  18   3  -1         48.20         55.90        11.27 o
  19   3  -1         18.39         29.65         9.85 o
   1   4  -1        342.15        318.75        11.62 o
   2   4  -1        234.45        225.71         7.63 o
   3   4  -1       1425.00       1355.12        37.59 o
   4   4  -1         20.72         25.87         2.49 o
   5   4  -1        496.84        520.20        13.28 o
   6   4  -1        431.54        480.77        12.24 o
   7   4  -1       1505.07       1696.61        49.89 o
   8   4  -1        253.51        276.29         8.48 o
   9   4  -1         98.01         97.80         3.78 o
  10   4  -1        105.39        100.86         3.66 o
  11   4  -1        131.77        137.37         4.76 o
  12   4  -1        170.29        178.31         7.41 o
  13   4  -1         50.63         49.56         3.09 o
  14   4  -1         77.74         69.62         5.89 o
  15   4  -1        246.67        237.33        14.03 o
  16   4  -1         63.94         62.33         6.71 o
  17   4  -1         17.03          9.66        14.27 o
  18   4  -1         37.74         38.87        10.88 o
   1   5  -1        149.99        156.02         7.39 o
   2   5  -1       1762.47       1745.11        47.89 o
   3   5  -1        144.03        164.37         7.57 o
   4   5  -1         59.91         60.59         2.41 o
   5   5  -1        595.39        667.35        20.12 o
   6   5  -1        463.46        436.11        13.23 o
   7   5  -1        793.03        853.86        24.42 o
   8   5  -1        581.40        602.30        18.11 o
   9   5  -1        246.49        258.10         8.93 o
  10   5  -1          9.64          9.87         1.09 o
  11   5  -1         47.75         44.07         2.71 o
  12   5  -1        147.59        144.26         6.36 o
  13   5  -1         29.36         29.74         2.44 o
  14   5  -1         16.13         20.88         3.84 o
  15   5  -1         19.78         17.18         7.36 o
  16   5  -1         38.99         52.73         9.81 o
  17   5  -1         35.30         32.16         8.15 o
  18   5  -1          5.61         25.94        10.10 o
   1   6  -1       1766.44       1885.83        53.51 o
   2   6  -1        520.74        575.31        16.82 o
   3   6  -1        900.06        887.14        25.31 o
   4   6  -1        315.32        329.59        11.95 o
   5   6  -1        327.43        319.62         9.56 o
   6   6  -1        290.82        283.30        10.76 o
   7   6  -1         78.47         80.81         4.60 o
   8   6  -1        108.09        111.55         5.64 o
   9   6  -1        412.86        429.18        18.31 o
  10   6  -1         61.88         60.62         3.59 o
  11   6  -1         41.73         41.29         3.23 o
  12   6  -1        123.30        123.75         5.87 o
  13   6  -1         32.43         33.38         3.49 o
  14   6  -1         26.93         33.42         8.54 o
  15   6  -1         25.93         25.97         4.30 o
  16   6  -1         48.26         47.54         5.44 o
  17   6  -1         37.85         37.53         5.47 o
   1   7  -1       1884.33       2018.33        56.83 o
   2   7  -1        383.51        403.86        16.29 o
   3   7  -1        194.23        184.41         6.33 o
   4   7  -1        150.64        160.11         5.54 o
   5   7  -1        314.94        322.44        11.55 o
   6   7  -1        100.43         91.75         5.93 o
   7   7  -1        179.01        170.49        10.42 o
   8   7  -1         69.73         75.38         3.52 o
   9   7  -1        460.64        465.24        27.68 o
  10   7  -1        139.52        145.45        11.71 o
  11   7  -1         48.63         56.86         7.01 o
  12   7  -1        316.80        312.60        20.96 o
  13   7  -1        315.77        311.69        15.47 o
  14   7  -1         10.78         14.00         3.87 o
  15   7  -1        171.12        177.43        17.81 o
  16   7  -1         22.53         24.86         4.72 o
  17   7  -1         20.74         19.59         4.39 o
   1   8  -1         92.96         87.29         4.01 o
   2   8  -1         77.77         78.50         3.30 o
   3   8  -1         66.73         71.64         3.43 o
   4   8  -1         45.63         38.27         2.82 o
   5   8  -1        118.05        135.63         7.39 o
   6   8  -1         45.52         41.78         4.09 o
   7   8  -1         66.78         70.41         5.44 o
   8   8  -1        637.75        594.15        36.20 o
   9   8  -1       1897.76       1997.05        79.04 o
  10   8  -1        458.54        479.26        30.86 o
  11   8  -1         55.38         70.11         9.68 o
  12   8  -1        253.40        230.18        19.06 o
  13   8  -1         24.61         30.18         4.71 o
  14   8  -1         22.64         12.40         3.90 o
  15   8  -1         55.86         60.72         6.15 o
  16   8  -1          3.77          0.42         5.23 o
   1   9  -1        196.76        193.74         9.95 o
   2   9  -1        132.72        134.14         5.77 o
   3   9  -1         83.60         80.60         4.81 o
   4   9  -1        278.78        302.07        13.67 o
   5   9  -1        251.72        243.32         9.87 o
   6   9  -1        111.29        121.31         6.62 o
   7   9  -1         36.39         25.17         5.16 o
   8   9  -1        382.79        404.31        21.93 o
   9   9  -1         75.90         70.13         5.73 o
  10   9  -1         49.16         46.30         3.67 o
  11   9  -1         55.62         54.44         5.42 o
  12   9  -1        133.47        102.92         9.93 o
  13   9  -1         11.68          7.15         9.43 o
  14   9  -1          2.12         -0.81         3.54 o
  15   9  -1          8.03         13.07         4.45 o
   1  10  -1         93.76         99.73         5.63 o
   2  10  -1        148.04        166.64         7.46 o
   3  10  -1        226.29        231.98        10.47 o
   4  10  -1       1243.23       1292.58        45.57 o
   5  10  -1        478.65        485.63        23.70 o
   6  10  -1          4.12          6.44         2.21 o
   7  10  -1         66.40         61.28         6.35 o
   8  10  -1        329.69        327.40        13.51 o
   9  10  -1         57.42         58.03         7.29 o
  10  10  -1         39.63         41.90        11.56 o
  11  10  -1         11.97         13.59         4.06 o
  12  10  -1        203.35        213.90        45.47 o
  13  10  -1          6.23          7.47         8.22 o
  14  10  -1         28.07         29.43        13.06 o
   1  11  -1          4.89          2.09         5.47 o
   2  11  -1         85.31         97.14        10.89 o
   3  11  -1        311.93        322.08        18.88 o
   4  11  -1        370.12        374.74        25.21 o
   5  11  -1        701.10        705.28        31.53 o
   6  11  -1         27.90         26.82         7.12 o
   7  11  -1        132.14        138.71         9.54 o
   8  11  -1         48.54         42.81         5.39 o
   9  11  -1         23.00         16.54        12.86 o
  10  11  -1         49.21         39.73        10.70 o
  11  11  -1         53.28         60.51        10.95 o
  12  11  -1         40.17         39.22        22.49 o
  13  11  -1         20.71         -2.42        26.61 o
   1  12  -1         52.02         68.02         7.77 o
   2  12  -1        125.09        134.66        10.07 o
   3  12  -1        472.18        452.98        21.88 o
   4  12  -1         77.71         70.60         7.49 o
   5  12  -1         29.04         25.53         7.47 o
   6  12  -1          4.16          3.36         4.75 o
   7  12  -1         99.00        112.66         9.64 o
   8  12  -1         27.99         28.07         5.10 o
   9  12  -1         31.18         36.44         8.94 o
  10  12  -1         32.61         22.63         8.45 o
  11  12  -1         39.35         44.06        14.69 o
  12  12  -1         30.87         29.32        22.74 o
   1  13  -1        114.89        122.17        11.17 o
   2  13  -1         64.14         66.76         7.93 o
   3  13  -1          8.58          6.23         5.79 o
   4  13  -1         11.81         12.48        12.71 o
   5  13  -1        157.16        141.17        10.56 o
   6  13  -1         26.84         26.47         5.74 o
   7  13  -1         28.26         35.06         6.10 o
   8  13  -1        153.98        186.50        22.83 o
   9  13  -1         71.14         98.21        14.82 o
  10  13  -1         40.78         31.12        10.65 o
   1  14  -1         25.72         41.46         7.61 o
   2  14  -1         46.57         50.52        10.19 o
   3  14  -1          5.90          9.07         6.19 o
   4  14  -1          9.76          6.95         5.88 o
   5  14  -1         41.07         41.20        13.71 o
   6  14  -1         26.72         17.71         9.09 o
   7  14  -1          2.51         -9.48         9.48 o
   8  14  -1          1.66         12.90        13.30 o
   1  15  -1          0.19         -6.68         8.03 o
   2  15  -1         18.25         21.59        12.78 o
   3  15  -1         11.26         21.65         6.69 o
   4  15  -1         38.11         66.54        12.15 o
   2   0   0       1102.83       1018.29        58.86 o
   4   0   0       4534.10       4708.66       233.10 o
   6   0   0          0.41          4.44         2.07 o
   8   0   0        124.03         96.75        13.06 o
  10   0   0        203.05        193.50        23.22 o
  12   0   0        362.38        328.96        36.77 o
  14   0   0        111.84        102.07        16.93 o
  16   0   0          4.60          4.35        11.13 o
  18   0   0         56.32         77.89        16.93 o
   2   1   0       3461.05       3244.18        88.42 o
   3   1   0       8051.41       7688.20       210.54 o
   4   1   0       1927.98       1989.17        52.13 o
   5   1   0        689.09        797.83        23.72 o
   6   1   0        247.53        260.42         7.44 o
   7   1   0        156.29        158.11         5.59 o
   8   1   0       1727.90       1798.36        65.63 o
   9   1   0        920.20        998.97        42.75 o
  10   1   0       1500.75       1430.31        98.69 o
  11   1   0        369.63        379.60        28.90 o
  12   1   0        332.88        328.49        25.82 o
  13   1   0       1016.11        955.42        67.56 o
  14   1   0         26.11         26.85         7.87 o
  15   1   0          5.59          0.88         6.32 o
  16   1   0         40.07         33.83         8.72 o
  17   1   0         36.90         39.21         9.74 o
  18   1   0          0.33         -4.49         7.50 o
  19   1   0          3.97         14.26        12.34 o
   0   2   0         58.03         51.84         3.49 o
   1   2   0        410.57        350.40         8.46 o
   2   2   0        282.95        226.28         5.54 o
   3   2   0       5703.78       5295.69       142.73 o
   4   2   0         56.78         56.36         1.86 o
   5   2   0       1057.32       1050.72        28.72 o
   6   2   0       1184.39       1207.03        32.93 o
   7   2   0       1950.69       2114.09        59.50 o
   8   2   0        100.32        118.08         4.01 o
   9   2   0        586.85        551.88        20.66 o
  10   2   0         38.62         33.79         3.70 o
  11   2   0        436.68        378.92        24.03 o
  12   2   0          1.70          1.13         6.04 o
  13   2   0       1282.94       1205.41        84.49 o
  14   2   0         71.25         65.84        10.05 o
  15   2   0        418.16        389.04        30.76 o
  16   2   0         29.84         30.48         8.87 o
  17   2   0         33.02         37.06        16.69 o
  18   2   0         27.79         44.67        10.19 o
  19   2   0          1.89         14.43         8.94 o
   0   3   0       1953.88       1647.80        79.11 o
   1   3   0        485.66        405.15        10.51 o
   2   3   0        218.20        189.21         4.82 o
   3   3   0          2.08          4.71         1.13 o
   4   3   0         10.94         13.10         1.20 o
   5   3   0         31.46         32.78         2.16 o
   6   3   0          0.21          2.07         1.10 o
   7   3   0       1711.03       1810.84        45.77 o
   8   3   0        167.64        173.62         6.74 o
   9   3   0         69.88         71.96         3.77 o
  10   3   0         17.07         19.65         2.39 o
  11   3   0          4.69          2.50         2.51 o
  12   3   0         13.63         17.50         3.38 o
  13   3   0        566.09        556.35        41.37 o
  14   3   0        218.71        229.63        24.19 o
  15   3   0         14.11          7.34         7.09 o
  16   3   0         15.76         17.05         9.92 o
  17   3   0         16.83         14.56         8.60 o
  18   3   0          0.16          9.05        11.61 o
  19   3   0          7.07         14.49         9.16 o
   0   4   0         44.77         55.17         4.54 o
   1   4   0        477.19        442.29        10.85 o
   2   4   0        360.97        378.32         9.38 o
   3   4   0       1386.26       1278.03        32.28 o
   4   4   0        194.41        204.42         6.91 o
   5   4   0        879.23        836.12        21.12 o
   6   4   0       6927.26       6825.19       170.60 o
   7   4   0        145.04        133.45         3.71 o
   8   4   0        205.68        206.48         5.99 o
   9   4   0        625.80        583.62        18.21 o
  10   4   0        311.84        310.25        12.12 o
  11   4   0         82.06         83.68         4.05 o
  12   4   0         39.67         35.72         4.17 o
  13   4   0         45.01         36.43         4.21 o
  14   4   0          0.01         -5.86         6.86 o
  15   4   0        184.40        152.22        16.22 o
  16   4   0        130.15        118.00        14.74 o
  17   4   0         39.32         51.25        10.54 o
  18   4   0         39.28         24.91        14.27 o
   0   5   0        235.42        203.10        18.34 o
   1   5   0        772.65        826.09        28.59 o
   2   5   0        756.69        820.94        23.61 o
   3   5   0         52.40         55.05         3.46 o
   4   5   0       1718.28       1783.08        52.47 o
   5   5   0         60.98         65.76         3.10 o
   6   5   0         63.72         88.89         3.82 o
   7   5   0        507.91        513.79        32.05 o
   8   5   0         22.97         27.65         3.49 o
   9   5   0         79.72         86.00        11.38 o
  10   5   0         61.07         70.20         7.17 o
  11   5   0        269.25        277.73        11.19 o
  12   5   0          7.16         10.01         3.61 o
  13   5   0        211.44        192.51        13.22 o
  14   5   0        233.40        226.67        13.60 o
  15   5   0        279.97        269.88        24.37 o
  16   5   0        228.33        229.99        22.45 o
  17   5   0          0.02          4.24        10.64 o
  18   5   0        117.01        114.26        30.24 o
   0   6   0       1101.75       1163.30       110.06 o
   1   6   0        321.71        298.10        14.54 o
   2   6   0       1935.60       2035.45        83.37 o
   3   6   0       5299.14       5523.28       222.51 o
   4   6   0        664.98        738.41        31.41 o
   5   6   0         56.99         49.93         5.61 o
   6   6   0       1002.58        949.69        39.94 o
   7   6   0         99.69        111.09         8.97 o
   8   6   0         18.03         14.10         3.89 o
   9   6   0        188.10        175.37        17.50 o
  10   6   0          2.98         -0.10         2.71 o
  11   6   0        289.22        264.64        15.26 o
  12   6   0        102.76        101.59         8.78 o
  13   6   0          8.80         15.30         5.32 o
  14   6   0        284.47        285.06        16.56 o
  15   6   0         24.06         31.00         4.32 o
  16   6   0        140.11        139.36        17.17 o
  17   6   0          5.36          1.18         9.03 o
  18   6   0         11.95         14.98        10.55 o
   0   7   0       2191.83       2874.57       313.96 o
   1   7   0         19.79         32.64         5.28 o
   2   7   0        408.76        385.69        18.27 o
   3   7   0         19.73         19.10         3.42 o
   4   7   0        499.75        474.31        21.22 o
   5   7   0        210.99        232.89        14.14 o
   6   7   0         41.45         46.37         6.71 o
   7   7   0         87.52         87.14         6.97 o
   8   7   0         84.84         82.06         7.22 o
   9   7   0        315.06        304.85        26.89 o
  10   7   0        292.43        281.97        20.08 o
  11   7   0        533.39        490.15        31.44 o
  12   7   0        192.53        189.37        14.32 o
  13   7   0        678.78        646.81        34.24 o
  14   7   0         32.66         42.14         5.06 o
  15   7   0          5.20          8.07         3.56 o
  16   7   0          1.21         -0.67         8.71 o
  17   7   0         26.09         27.50        11.19 o
   0   8   0        724.94        826.13        65.79 o
   1   8   0         72.60         85.65         7.39 o
   2   8   0        244.60        263.34        13.93 o
   3   8   0          1.39         -0.25         4.09 o
   4   8   0        574.40        588.61        32.14 o
   5   8   0         21.04         25.65         4.67 o
   6   8   0        291.35        282.82        23.19 o
   7   8   0        386.57        353.54        20.19 o
   8   8   0       1919.88       1925.82       152.46 o
   9   8   0        350.55        347.21        23.75 o
  10   8   0       1280.64       1168.57        76.21 o
  11   8   0        114.94        118.11        14.27 o
  12   8   0         54.05         44.94         9.68 o
  13   8   0        126.12        129.74        15.03 o
  14   8   0         80.95         70.88         6.24 o
  15   8   0         47.46         66.49         6.78 o
  16   8   0         43.20         34.53        11.26 o
   0   9   0        191.25        198.86        17.05 o
   1   9   0        605.92        591.59        37.36 o
   2   9   0         43.16         75.33         9.78 o
   3   9   0          0.00         -1.50         5.57 o
   4   9   0         54.21         51.09         6.18 o
   5   9   0        211.34        208.64        13.87 o
   6   9   0         17.32         11.67         9.48 o
   7   9   0        191.25        196.85        15.50 o
   8   9   0         13.16         17.19         6.44 o
   9   9   0        253.36        256.01        31.04 o
  10   9   0        238.66        234.39        23.55 o
  11   9   0        232.29        192.52        22.23 o
  12   9   0         18.15         10.42         3.93 o
  13   9   0         34.74         26.40         4.32 o
  14   9   0         52.28         57.02        11.82 o
  15   9   0         10.66          2.83        21.04 o
  16   9   0          4.74         -1.51        12.58 o
   0  10   0        253.33        301.47        33.62 o
   1  10   0         64.49         47.09        11.57 o
   2  10   0        226.27        230.99        24.16 o
   3  10   0        910.73        917.47        47.28 o
   4  10   0        435.20        522.96        24.75 o
   5  10   0        840.21        824.79        73.20 o
   6  10   0        310.31        301.70        18.41 o
   7  10   0        165.17        144.72        15.64 o
   8  10   0          8.40          1.03         5.94 o
   9  10   0          0.26         -0.85        10.40 o
  10  10   0          0.70          4.54         3.20 o
  11  10   0          7.60          9.31         4.99 o
  12  10   0         84.98         90.62        17.17 o
  13  10   0         15.65         32.90        26.12 o
  14  10   0          0.22         -3.98         9.56 o
  15  10   0        126.83        128.81        49.34 o
   0  11   0          4.46          6.33         8.15 o
   1  11   0          8.05          9.21         8.87 o
   2  11   0         60.18         61.94         7.96 o
   3  11   0        272.70        256.97        22.20 o
   4  11   0        415.17        422.74        23.25 o
   5  11   0          2.29          3.81         5.10 o
   6  11   0       1103.48       1067.57        64.33 o
   7  11   0         80.67         75.37        19.98 o
   8  11   0        115.22        127.76        21.43 o
   9  11   0         34.10         32.05         8.41 o
  10  11   0        168.92         82.72        31.93 o
  11  11   0         23.16         23.99        12.74 o
  12  11   0          2.05         -0.85        11.85 o
  13  11   0         38.49         36.27        13.32 o
   0  12   0         38.41         47.34        10.64 o
   1  12   0        210.88        255.87        22.90 o
   2  12   0        966.60       1028.39        58.00 o
   3  12   0         23.16         25.24         5.89 o
   4  12   0         47.49         39.63         8.03 o
   5  12   0         96.00         68.20         7.33 o
   6  12   0        129.44         96.75        12.36 o
   7  12   0         12.43         14.09         7.96 o
   8  12   0          0.53        -12.84        12.84 o
   9  12   0         17.02          0.24        12.16 o
  10  12   0         37.22         19.60        17.42 o
  11  12   0        173.96        198.98        38.22 o
  12  12   0          4.78          7.72        12.41 o
   0  13   0          1.95          3.52         8.17 o
   1  13   0        205.62        220.23        14.02 o
   2  13   0        215.77        205.58        22.13 o
   3  13   0          7.49         14.49         9.29 o
   4  13   0          8.85          0.61         6.28 o
   5  13   0          7.23         12.01         7.05 o
   6  13   0         26.52         33.70        11.19 o
   7  13   0        166.43        164.06        16.79 o
   8  13   0          5.59         -7.00         9.04 o
   9  13   0          5.96          6.72        10.37 o
  10  13   0         45.08         43.87        16.05 o
   0  14   0        202.85        176.56        18.04 o
   1  14   0         15.91         27.29         7.17 o
   2  14   0          7.58          6.50         6.32 o
   3  14   0          0.34          1.22         8.10 o
   4  14   0          1.26          3.22        10.29 o
   5  14   0          1.53          3.69        10.55 o
   6  14   0          2.72         -2.70        16.92 o
   7  14   0          5.13          3.45        11.13 o
   8  14   0          0.17         -0.29        10.79 o
   0  15   0         20.11          6.46        16.21 o
   1  15   0          2.54         14.16        12.34 o
   2  15   0         73.01         93.00        13.81 o
   3  15   0          1.24         -3.37        10.26 o
   4  15   0          5.83          2.29        10.52 o
   5  15   0         45.47         40.33        12.28 o
   2   0   1       7228.53       6761.10       338.56 o
   4   0   1       7091.25       6891.84       396.37 o
   6   0   1       2811.04       2690.19       267.52 o
   8   0   1        688.63        691.29        72.08 o
  10   0   1          4.05         10.64         8.22 o
  12   0   1         42.12         34.35        11.61 o
  14   0   1        136.69        124.33        20.32 o
  16   0   1          7.95          9.68        11.13 o
  18   0   1        160.72        146.10        24.19 o
   1   1   1       2066.82       1948.20        61.68 o
   2   1   1       3080.28       3011.97       105.21 o
   3   1   1       3698.40       3498.78       123.92 o
   4   1   1       5260.15       4898.15       170.23 o
   5   1   1       4838.72       4795.48       182.70 o
   6   1   1        269.09        270.75        16.56 o
   7   1   1         70.57         77.62         7.01 o
   8   1   1        597.42        563.09        43.10 o
   9   1   1        455.56        496.14        37.10 o
  10   1   1         36.28         53.69         7.99 o
  11   1   1        245.96        239.74        21.18 o
  12   1   1         15.43          8.75         6.96 o
  13   1   1         80.37         83.41        11.62 o
  14   1   1        237.74        236.54        20.52 o
  15   1   1         54.27         49.64         9.92 o
  16   1   1         63.99         63.00        11.08 o
  17   1   1          1.57          5.30         7.69 o
  18   1   1         14.37         11.13         8.55 o
  19   1   1          7.30         29.44         9.90 o
   1   2   1        484.16        439.57        12.65 o
   2   2   1         50.94         53.52         2.22 o
   3   2   1       5720.46       5533.12       156.45 o
   4   2   1        979.96        916.14        26.07 o
   5   2   1        261.61        284.65         8.48 o
   6   2   1       2824.77       3011.67       107.52 o
   7   2   1       1433.67       1530.81        60.31 o
   8   2   1        513.63        549.07        39.82 o
   9   2   1        503.32        510.94        39.50 o
  10   2   1        138.07        141.82        19.59 o
  11   2   1        188.92        171.04        16.91 o
  12   2   1        573.42        472.25        59.99 o
  13   2   1          0.37         15.00         7.43 o
  14   2   1        907.98        849.99        61.40 o
  15   2   1        333.38        327.70        36.28 o
  16   2   1          4.42         11.43         8.12 o
  17   2   1         17.75         29.28         9.71 o
  18   2   1          4.14          6.89        14.51 o
  19   2   1          7.69         11.28         9.02 o
   1   3   1       1434.80       1254.19        39.31 o
   2   3   1       1654.59       1615.01        42.74 o
   3   3   1        588.36        596.20        15.70 o
   4   3   1        919.04        866.79        22.73 o
   5   3   1       1489.09       1360.34        40.19 o
   6   3   1        787.05        853.68        38.35 o
   7   3   1        293.08        303.24        11.71 o
   8   3   1        165.93        192.07         9.26 o
   9   3   1        231.03        226.74        11.14 o
  10   3   1         79.02         83.52         4.98 o
  11   3   1        129.24        119.26        13.48 o
  12   3   1        305.87        302.27        26.62 o
  13   3   1        398.74        363.39        38.22 o
  14   3   1        215.57        206.89        20.49 o
  15   3   1        548.18        494.41        38.80 o
  16   3   1         59.78         70.23        11.74 o
  17   3   1          9.88         -5.02         8.12 o
  18   3   1         48.18         50.44        11.84 o
  19   3   1         18.27         36.14        10.93 o
   1   4   1        341.78        308.18        13.80 o
   2   4   1        233.96        210.49         6.32 o
   3   4   1       1425.36       1301.36        36.14 o
   4   4   1         20.73         25.34         1.96 o
   5   4   1        496.65        513.80        15.59 o
   6   4   1        431.02        477.17        14.41 o
   7   4   1       1505.75       1681.67        58.28 o
   8   4   1        253.03        275.06        10.14 o
   9   4   1         97.96        101.68         4.88 o
  10   4   1        105.43        101.81         5.53 o
  11   4   1        131.42        129.40         6.82 o
  12   4   1        170.14        162.93        17.21 o
  13   4   1         50.61         54.86        19.35 o
  14   4   1         77.74         57.01        11.37 o
  15   4   1        246.76        213.54        21.42 o
  16   4   1         63.92         59.42        20.08 o
  17   4   1         17.02         14.05        10.40 o
  18   4   1         37.67         21.19        10.19 o
   1   5   1        149.85        150.49        11.79 o
   2   5   1       1763.05       1628.57        63.91 o
   3   5   1        143.73        145.80         8.93 o
   4   5   1         59.46         59.75         5.45 o
   5   5   1        594.78        676.51        36.80 o
   6   5   1        463.92        418.91        22.97 o
   7   5   1        792.92        855.71        43.42 o
   8   5   1        580.76        605.97        34.28 o
   9   5   1        246.69        262.67        13.15 o
  10   5   1          9.59          2.13         5.37 o
  11   5   1         47.70         44.43         6.82 o
  12   5   1        147.47        138.34        23.95 o
  13   5   1         29.41         15.67         8.05 o
  14   5   1         15.98         11.37         7.69 o
  15   5   1         19.76         29.23         9.58 o
  16   5   1         38.98         34.69        16.45 o
  17   5   1         35.41         42.49        11.26 o
  18   5   1          5.56          3.63         9.64 o
   1   6   1       1766.40       1872.40       161.97 o
   2   6   1        521.28        556.59        30.61 o
   3   6   1        900.28        833.34        44.95 o
   4   6   1        315.52        303.07        20.92 o
   5   6   1        327.51        309.54        19.97 o
   6   6   1        291.38        282.07        21.09 o
   7   6   1         78.50         82.28         5.95 o
   8   6   1        108.08        114.78         7.75 o
   9   6   1        412.78        438.93        24.79 o
  10   6   1         62.02         64.01         4.96 o
  11   6   1         41.91         46.29         7.30 o
  12   6   1        124.10        111.93        13.93 o
  13   6   1         32.58         19.77         8.71 o
  14   6   1         26.89         30.07        15.24 o
  15   6   1         25.97         15.40        10.88 o
  16   6   1         48.19         36.04        11.19 o
  17   6   1         37.85         28.89        11.45 o
   1   7   1       1884.89       2024.81       174.18 o
   2   7   1        382.87        395.77        22.76 o
   3   7   1        193.95        197.22        12.41 o
   4   7   1        150.42        159.69        11.53 o
   5   7   1        314.76        318.60        20.14 o
   6   7   1        100.22         89.94        13.56 o
   7   7   1        179.62        176.44        12.85 o
   8   7   1         69.84         70.96         8.63 o
   9   7   1        460.10        448.43        37.40 o
  10   7   1        139.52        147.22         8.60 o
  11   7   1         48.65         50.80         4.42 o
  12   7   1        316.99        312.92        30.65 o
  13   7   1        315.98        261.83        45.23 o
  14   7   1         10.78          8.47         8.26 o
  15   7   1        171.10        158.13        18.82 o
  16   7   1         22.56         11.07         9.70 o
  17   7   1         20.78         20.12        11.10 o
   1   8   1         93.18         96.38         8.27 o
   2   8   1         77.62         70.72         7.37 o
   3   8   1         66.97         60.48         7.86 o
   4   8   1         45.44         33.79         6.71 o
   5   8   1        118.66        118.74         8.88 o
   6   8   1         45.45         39.10         5.91 o
   7   8   1         66.72         70.51         6.14 o
   8   8   1        637.29        575.19        31.21 o
   9   8   1       1898.14       1929.49       192.08 o
  10   8   1        458.60        447.53        42.09 o
  11   8   1         55.11         55.83         5.17 o
  12   8   1        253.46        226.07        20.15 o
  13   8   1         24.73         20.83         8.74 o
  14   8   1         22.65         16.13         9.09 o
  15   8   1         55.82         36.78        12.34 o
  16   8   1          3.76         -7.71        20.08 o
   1   9   1        196.04        208.16        24.76 o
   2   9   1        132.59        143.44        12.78 o
   3   9   1         83.55         93.00         7.95 o
   4   9   1        278.40        291.52        31.65 o
   5   9   1        252.09        247.26        17.00 o
   6   9   1        111.26        131.62        11.39 o
   7   9   1         36.42         32.05         3.70 o
   8   9   1        382.70        401.88        22.85 o
   9   9   1         75.87         74.95         6.12 o
  10   9   1         49.11         49.70         8.70 o
  11   9   1         55.77         51.07        32.41 o
  12   9   1        133.30        119.27        12.03 o
  13   9   1         11.64         12.68         9.72 o
  14   9   1          2.13         -1.78        11.13 o
  15   9   1          7.98          4.74        13.55 o
   1  10   1         93.91        109.71         8.88 o
   2  10   1        148.10        163.10        11.06 o
   3  10   1        225.60        235.61        17.78 o
   4  10   1       1244.39       1221.79        69.14 o
   5  10   1        477.99        453.51        26.63 o
   6  10   1          4.22          2.02         3.44 o
   7  10   1         66.44         71.26        13.19 o
   8  10   1        329.44        308.31        18.73 o
   9  10   1         57.11         51.63        13.99 o
  10  10   1         39.64         41.30        20.32 o
  11  10   1         11.98         17.59        12.14 o
  12  10   1        203.27        205.99        24.67 o
  13  10   1          6.25          3.63         7.35 o
  14  10   1         28.17         32.68        11.37 o
   1  11   1          4.92          5.86         6.28 o
   2  11   1         85.43         93.12         8.19 o
   3  11   1        311.61        321.38        24.93 o
   4  11   1        369.65        355.01        18.40 o
   5  11   1        700.73        660.76        37.45 o
   6  11   1         27.96         28.97         5.83 o
   7  11   1        131.49        130.60        29.03 o
   8  11   1         48.52         27.83        25.40 o
   9  11   1         22.96         22.41        13.32 o
  10  11   1         49.26         72.63        15.30 o
  11  11   1         53.18         39.05        20.56 o
  12  11   1         40.15         28.07        17.90 o
  13  11   1         20.65         38.36         9.15 o
   1  12   1         52.07         70.65         7.83 o
   2  12   1        124.93        127.37         9.92 o
   3  12   1        472.54        421.19        21.86 o
   4  12   1         77.62         71.22        19.47 o
   5  12   1         29.06         28.21        10.50 o
   6  12   1          4.18         10.81        15.38 o
   7  12   1         99.17         88.81        46.68 o
   8  12   1         28.19         32.41        14.63 o
   9  12   1         31.36         39.67        20.56 o
  10  12   1         32.52         18.56        14.19 o
  11  12   1         39.49         69.32        22.98 o
  12  12   1         30.80         21.99        14.19 o
   1  13   1        115.33        126.04        10.20 o
   2  13   1         64.08         42.93        11.09 o
   3  13   1          8.56         -6.90         9.72 o
   4  13   1         11.92         -8.18        10.55 o
   5  13   1        157.54        112.44        14.84 o
   6  13   1         26.69         22.84        10.69 o
   7  13   1         28.41         41.14        17.26 o
   8  13   1        154.04        143.23        23.97 o
   9  13   1         71.29         71.40        37.25 o
  10  13   1         40.72         37.73        16.82 o
   1  14   1         25.67         35.10        10.37 o
   2  14   1         46.61         42.81        10.85 o
   3  14   1          5.85          4.25        10.44 o
   4  14   1          9.72         -1.53        10.51 o
   5  14   1         41.17         35.86        12.19 o
   6  14   1         26.67         25.37        11.54 o
   7  14   1          2.48         26.98        11.22 o
   8  14   1          1.64         -1.57        14.97 o
   1  15   1          0.20          4.84        23.70 o
   2  15   1         18.33         -3.32        20.59 o
   3  15   1         11.16         -4.93        19.63 o
   4  15   1         38.16         59.43        13.49 o
   0   0   2      53951.84      47332.04      2724.97 o
   2   0   2       4041.15       4010.16       163.30 o
   4   0   2       1452.75       1380.48        78.45 o
   6   0   2        194.37        205.11        24.19 o
   8   0   2         77.26         63.37        13.06 o
  10   0   2        889.85        828.20        89.01 o
  12   0   2         20.08          3.39        10.16 o
  14   0   2         76.11         60.95        15.48 o
  16   0   2          3.11         29.03        13.06 o
  18   0   2         14.62         15.96        12.58 o
   0   1   2      17312.92      15869.29       668.39 o
   1   1   2      11695.74      10799.65       347.74 o
   2   1   2       2566.50       2385.69        71.79 o
   3   1   2        884.46        803.71        36.57 o
   4   1   2        650.42        628.35        28.55 o
   5   1   2        433.52        393.31        22.42 o
   6   1   2       1398.11       1463.67        99.37 o
   7   1   2         37.44         40.53         7.21 o
   8   1   2        761.12        743.61        55.07 o
   9   1   2         23.35         18.73         7.74 o
  10   1   2        151.00        138.55        14.01 o
  11   1   2         56.69         39.82         9.06 o
  12   1   2         83.95         79.78        11.62 o
  13   1   2        316.56        292.94        26.15 o
  14   1   2        243.22        223.06        21.86 o
  15   1   2         60.57         57.20        10.74 o
  16   1   2          3.86         11.76         8.72 o
  17   1   2         27.83         20.73         9.64 o
  18   1   2          2.53          3.94         8.87 o
   0   2   2       5193.52       4684.06       178.14 o
   1   2   2         68.84         60.55         2.89 o
   2   2   2       1162.09       1088.01        34.34 o
   3   2   2       1822.18       1767.19        65.03 o
   4   2   2       1986.23       2037.86        80.38 o
   5   2   2       1098.65       1135.15        53.38 o
   6   2   2        958.57       1003.48        47.40 o
   7   2   2       1400.39       1481.61        70.99 o
   8   2   2       1742.42       1769.28        99.52 o
   9   2   2        197.44        215.49        18.58 o
  10   2   2         28.47         22.40         7.90 o
  11   2   2        206.84        190.59        29.51 o
  12   2   2        118.69        118.91        14.05 o
  13   2   2        890.47        868.81        65.50 o
  14   2   2        224.04        196.15        20.52 o
  15   2   2        132.72        122.78        19.83 o
  16   2   2          3.74         14.23        10.88 o
  17   2   2        104.51        113.20        18.14 o
  18   2   2          2.06          8.93         9.40 o
   0   3   2        243.26        217.98        12.95 o
   1   3   2        319.94        289.40        10.51 o
   2   3   2        799.68        769.87        29.10 o
   3   3   2        215.00        230.79         9.61 o
   4   3   2        803.00        848.15        31.79 o
   5   3   2        824.63        872.63        42.55 o
   6   3   2       1002.24       1028.03        50.18 o
   7   3   2       1063.90       1103.36        54.05 o
   8   3   2       1252.58       1223.48        59.49 o
   9   3   2        410.61        382.46        31.26 o
  10   3   2          5.91          3.68        12.58 o
  11   3   2         88.65         87.85        16.21 o
  12   3   2        445.44        445.07        35.03 o
  13   3   2        666.92        601.52        49.24 o
  14   3   2        213.13        220.69        20.94 o
  15   3   2         57.66         63.19        11.02 o
  16   3   2         51.94         59.12        11.77 o
  17   3   2        107.55         97.60        14.85 o
  18   3   2         91.45         86.57        14.05 o
   0   4   2       1192.95       1119.85        67.02 o
   1   4   2        594.32        531.23        20.33 o
   2   4   2        162.27        153.70         8.17 o
   3   4   2        189.54        169.76        11.94 o
   4   4   2        229.41        253.82        14.24 o
   5   4   2        585.12        642.35        32.50 o
   6   4   2       1622.02       1735.74        82.47 o
   7   4   2        141.48        170.83        11.10 o
   8   4   2        657.42        635.36        38.14 o
   9   4   2          6.21          7.30         6.97 o
  10   4   2        185.08        188.59        18.45 o
  11   4   2        179.38        159.87        17.54 o
  12   4   2         80.32         63.17        10.93 o
  13   4   2        172.43        158.27        17.49 o
  14   4   2          7.12         17.32         8.37 o
  15   4   2        195.39        141.50        17.49 o
  16   4   2        150.94        150.27        21.04 o
  17   4   2          7.16         14.22         9.74 o
  18   4   2         32.55         57.21        12.45 o
   0   5   2       1547.16       1416.96        86.77 o
   1   5   2        451.80        458.50        21.07 o
   2   5   2        319.47        324.86        18.36 o
   3   5   2         59.60         66.53         6.07 o
   4   5   2        160.23        144.30        13.45 o
   5   5   2        541.36        556.29        54.27 o
   6   5   2        646.48        655.37        33.15 o
   7   5   2         15.29         23.49         5.72 o
   8   5   2        436.24        480.56        42.14 o
   9   5   2        302.33        307.61        38.07 o
  10   5   2        150.09        162.60        25.76 o
  11   5   2          6.22          6.66         5.80 o
  12   5   2         16.50         26.27         8.20 o
  13   5   2         33.79         32.84         9.58 o
  14   5   2         49.72         56.70        18.14 o
  15   5   2         56.38         53.38        11.96 o
  16   5   2         11.18          8.51         9.64 o
  17   5   2        136.89        149.75        18.11 o
   0   6   2       2040.06       1970.19       120.29 o
   1   6   2        144.82        136.97         8.33 o
   2   6   2        560.97        574.03        20.91 o
   3   6   2        635.21        647.20        42.51 o
   4   6   2         48.74         48.97         9.48 o
   5   6   2         35.25         42.78         8.78 o
   6   6   2        275.42        273.06        26.38 o
   7   6   2        215.81        211.79        22.03 o
   8   6   2         70.39         62.66         8.27 o
   9   6   2        300.13        284.53        31.37 o
  10   6   2         30.17         23.97         7.02 o
  11   6   2        120.54        134.02        12.11 o
  12   6   2          0.55          3.32         7.16 o
  13   6   2         36.38         41.71         9.89 o
  14   6   2         59.44         50.17        15.00 o
  15   6   2         10.34         -1.75         9.13 o
  16   6   2          2.12         -5.25         9.52 o
  17   6   2         14.41         14.97        21.04 o
   0   7   2        287.26        318.15        21.40 o
   1   7   2          6.88          7.76         2.52 o
   2   7   2        543.55        583.84        26.03 o
   3   7   2        250.89        246.83        26.66 o
   4   7   2        130.87        116.54        18.67 o
   5   7   2        170.11        140.22        20.18 o
   6   7   2         22.72         19.70        12.31 o
   7   7   2         39.47         30.01        12.07 o
   8   7   2         63.67         70.71         8.46 o
   9   7   2        507.13        481.79        30.56 o
  10   7   2        292.83        291.08        20.46 o
  11   7   2        121.48        124.41        14.50 o
  12   7   2          4.61          1.89         5.98 o
  13   7   2         82.48         63.59        12.07 o
  14   7   2          0.78         -6.04        11.13 o
  15   7   2         17.91         12.11        13.06 o
  16   7   2          1.40          3.36         9.89 o
   0   8   2        179.75        217.74        18.87 o
   1   8   2        132.75        156.02        20.24 o
   2   8   2        319.26        308.33        31.28 o
   3   8   2        242.75        233.54        22.55 o
   4   8   2        373.46        357.57        36.37 o
   5   8   2        179.17        186.38        26.61 o
   6   8   2        318.31        321.44        34.83 o
   7   8   2        294.38        289.73        38.70 o
   8   8   2        298.39        304.66        28.72 o
   9   8   2        458.54        463.67        55.92 o
  10   8   2       1170.60       1237.46        81.23 o
  11   8   2         37.09         37.59         7.58 o
  12   8   2          0.54         -0.12         6.22 o
  13   8   2         87.54         64.30         9.76 o
  14   8   2          0.94         -4.99         8.30 o
  15   8   2          9.50         17.99        10.62 o
  16   8   2          3.32          0.38        10.40 o
   0   9   2        301.34        318.97        60.23 o
   1   9   2        124.16        144.50        30.41 o
   2   9   2        522.95        521.60        50.54 o
   3   9   2        267.11        248.25        21.19 o
   4   9   2        375.77        368.19        22.85 o
   5   9   2        131.67        122.78        40.15 o
   6   9   2        863.71        826.89       140.53 o
   7   9   2        531.95        496.47        91.19 o
   8   9   2         50.13         43.46        34.83 o
   9   9   2        289.78        283.73        38.46 o
  10   9   2        210.11        202.78        17.08 o
  11   9   2        215.03        204.45        26.07 o
  12   9   2         51.36         46.97         8.80 o
  13   9   2        111.45        103.90        12.07 o
  14   9   2         45.99         46.26        12.20 o
  15   9   2         33.74         43.33        22.98 o
   0  10   2        204.02        235.95        52.49 o
   1  10   2         15.57         12.65         6.70 o
   2  10   2        306.55        316.01        23.86 o
   3  10   2       1061.42       1026.60        56.08 o
   4  10   2        324.29        353.13        35.15 o
   5  10   2        453.19        449.53        80.79 o
   6  10   2       1024.52        985.71       132.31 o
   7  10   2          3.16         10.16        12.88 o
   8  10   2         29.43         22.90        13.16 o
   9  10   2         66.38         72.78        15.65 o
  10  10   2         22.66         29.69        12.44 o
  11  10   2         12.98          9.51         6.83 o
  12  10   2         27.86         30.92         8.54 o
  13  10   2         34.61         46.92        16.19 o
  14  10   2          1.09          4.68         7.69 o
   0  11   2        146.52        174.91        33.62 o
   1  11   2          9.77          4.92         7.38 o
   2  11   2        189.41        163.09        16.09 o
   3  11   2         66.02         65.36        19.87 o
   4  11   2        279.83        242.38        31.53 o
   5  11   2         98.66         89.37        21.29 o
   6  11   2        843.78        827.27       183.83 o
   7  11   2         47.29         41.74        19.11 o
   8  11   2         60.89         57.68        15.93 o
   9  11   2         38.79         34.49        14.58 o
  10  11   2          2.26        -12.27        20.32 o
  11  11   2          3.47         -1.10         6.79 o
  12  11   2          4.06          8.20         7.72 o
   0  12   2        138.54         93.37        34.83 o
   1  12   2         65.31         86.10        11.64 o
   2  12   2        285.92        247.28        25.87 o
   3  12   2          6.07          0.88         9.69 o
   4  12   2         10.83         19.35        29.03 o
   5  12   2        157.46        116.19        24.03 o
   6  12   2         57.63         48.69        22.01 o
   7  12   2         35.35         17.51        15.90 o
   8  12   2          2.57        -12.71        18.87 o
   9  12   2          4.32         -7.11        12.82 o
  10  12   2          1.99        -13.01        13.01 o
  11  12   2         13.21          9.45        13.17 o
   0  13   2         31.68         24.67        30.96 o
   1  13   2         74.12         40.65        22.80 o
   2  13   2        221.21        216.63        31.97 o
   3  13   2        113.26        135.58        14.99 o
   4  13   2         14.04          8.01        10.50 o
   5  13   2         10.32         13.52        11.85 o
   6  13   2          0.66          1.79        16.85 o
   7  13   2         10.27          8.00        15.56 o
   8  13   2          0.28        -12.58        15.30 o
   9  13   2          4.28          2.33        24.43 o
   0  14   2         61.99         51.28        35.31 o
   1  14   2         53.52         54.42        23.73 o
   2  14   2         18.26         20.65        21.38 o
   3  14   2          4.89        -17.36        17.36 o
   4  14   2         35.17         53.61        21.73 o
   5  14   2          2.13         13.13        23.46 o
   6  14   2          5.26         13.59        10.81 o
   7  14   2          0.59         25.59        18.39 o
   0  15   2          3.40        -13.06        33.38 o
   1  15   2         28.60         27.77        23.14 o
   2   0   3       1835.70       1847.32       111.81 o
   4   0   3         57.82         57.09         8.71 o
   6   0   3        494.11        453.28        44.99 o
   8   0   3        259.26        221.56        30.48 o
  10   0   3         68.45         69.66        15.48 o
  12   0   3        155.41        156.74        23.22 o
  14   0   3        254.98        232.69        32.41 o
  16   0   3         18.95         34.83        14.03 o
  18   0   3         31.85         44.99        16.93 o
   1   1   3         44.20         41.34         3.13 o
   2   1   3        377.66        407.44        16.59 o
   3   1   3        795.80        763.74        34.58 o
   4   1   3       1057.45        992.41        56.69 o
   5   1   3        527.84        524.00        29.76 o
   6   1   3        399.02        410.66        23.79 o
   7   1   3        350.88        324.17        25.63 o
   8   1   3        158.22        159.55        18.14 o
   9   1   3        154.04        146.09        15.00 o
  10   1   3         91.81         62.59        10.93 o
  11   1   3        183.49        172.38        18.28 o
  12   1   3         19.76         19.83         8.55 o
  13   1   3         26.52         23.87         8.33 o
  14   1   3        111.10        101.33        13.85 o
  15   1   3         16.32         20.99         8.94 o
  16   1   3          6.59         14.39         9.37 o
  17   1   3          1.43         26.02         9.71 o
  18   1   3         27.35         33.62        11.29 o
   1   2   3         52.28         58.42         3.26 o
   2   2   3        280.22        319.02        12.80 o
   3   2   3         34.57         28.81         6.55 o
   4   2   3        584.03        511.58        30.87 o
   5   2   3         99.84        106.12         9.39 o
   6   2   3        287.14        297.04        19.09 o
   7   2   3         70.60         75.63         7.68 o
   8   2   3        165.33        175.21        16.59 o
   9   2   3        215.27        231.16        20.49 o
  10   2   3        128.67        110.82        13.63 o
  11   2   3         20.73         19.39         8.53 o
  12   2   3        399.53        340.90        30.72 o
  13   2   3        292.19        306.80        28.78 o
  14   2   3        354.34        334.80        33.62 o
  15   2   3        238.38        238.72        30.24 o
  16   2   3         33.66         32.09        10.58 o
  17   2   3         44.32         50.26        11.71 o
   1   3   3       1695.37       1719.64        57.08 o
   2   3   3         26.42         25.97         2.24 o
   3   3   3        502.03        521.00        27.21 o
   4   3   3        236.55        263.87        17.15 o
   5   3   3        220.96        241.96        15.74 o
   6   3   3        936.65        962.12        54.54 o
   7   3   3         66.80         66.26         7.10 o
   8   3   3        451.38        438.05        27.22 o
   9   3   3        319.89        352.12        30.89 o
  10   3   3         97.51         76.96        11.71 o
  11   3   3        121.38         96.80        13.35 o
  12   3   3        445.30        444.08        40.64 o
  13   3   3        219.08        183.51        27.82 o
  14   3   3        166.75        174.47        19.35 o
  15   3   3        544.50        513.26        55.15 o
  16   3   3         26.08         35.22        10.19 o
  17   3   3          8.98         18.00        10.05 o
   1   4   3        392.88        392.54        14.46 o
   2   4   3        587.73        606.67        20.71 o
   3   4   3        296.94        290.32        15.73 o
   4   4   3        135.44        147.94        12.64 o
   5   4   3        245.41        220.25        13.06 o
   6   4   3        407.91        408.84        21.98 o
   7   4   3        427.56        469.32        24.68 o
   8   4   3         21.43         19.35         4.10 o
   9   4   3         30.96         26.01         4.53 o
  10   4   3        327.74        322.76        26.36 o
  11   4   3        149.82        121.50        26.12 o
  12   4   3         95.46         80.94        12.55 o
  13   4   3        101.51        100.83        13.60 o
  14   4   3        260.02        237.37        24.31 o
  15   4   3        118.57         91.80        14.39 o
  16   4   3         31.21         29.35        10.58 o
  17   4   3          1.32          9.36        10.23 o
   1   5   3         19.76         19.85         3.97 o
   2   5   3        737.87        705.01        28.55 o
   3   5   3        327.02        363.47        20.60 o
   4   5   3        473.88        468.89        24.98 o
   5   5   3        288.78        294.40        21.65 o
   6   5   3         75.72         83.32         8.55 o
   7   5   3        182.95        186.20        11.88 o
   8   5   3        111.37        118.30         8.94 o
   9   5   3        214.47        224.31        20.45 o
  10   5   3         26.73         34.03         6.80 o
  11   5   3         22.43         16.57         6.93 o
  12   5   3          5.70          5.29         7.53 o
  13   5   3         51.06         37.12         9.93 o
  14   5   3         14.66         12.08        16.21 o
  15   5   3         22.57         20.27        10.18 o
  16   5   3         20.70         13.67        10.38 o
  17   5   3         26.17         31.72        11.85 o
   1   6   3        352.72        348.44        23.93 o
   2   6   3        117.20        118.34        11.96 o
   3   6   3         62.23         67.44        10.86 o
   4   6   3         36.80         39.19         6.02 o
   5   6   3        170.73        192.28        26.32 o
   6   6   3        104.09        129.10        14.37 o
   7   6   3        185.63        202.70        15.01 o
   8   6   3         45.36         44.24         7.32 o
   9   6   3        101.05         96.03        10.55 o
  10   6   3         19.24         21.38         6.32 o
  11   6   3         41.93         44.61         7.34 o
  12   6   3          4.75          5.10         5.74 o
  13   6   3         47.41         42.12        10.74 o
  14   6   3          7.71         -1.37        17.90 o
  15   6   3         27.28         27.16        10.83 o
  16   6   3          2.96         11.22        11.13 o
   1   7   3        600.22        580.00        33.86 o
   2   7   3         30.63         30.79        11.04 o
   3   7   3        224.73        218.65        19.69 o
   4   7   3        127.73        125.19        14.25 o
   5   7   3         23.21         40.01        10.87 o
   6   7   3         94.10        103.53        10.76 o
   7   7   3          6.28          6.12         5.78 o
   8   7   3         22.72         24.82         7.56 o
   9   7   3        406.86        398.26        34.75 o
  10   7   3        148.59        159.86        19.45 o
  11   7   3         32.99         22.68         9.82 o
  12   7   3         24.11         15.35         6.89 o
  13   7   3         53.46         54.14         8.96 o
  14   7   3          1.97          3.66         9.38 o
  15   7   3         17.25         29.86        10.76 o
   1   8   3        593.79        614.48        47.30 o
   2   8   3        130.10        113.56        23.19 o
   3   8   3          0.34        -15.90        15.90 o
   4   8   3         32.22         13.00        16.12 o
   5   8   3          7.14          4.44        13.33 o
   6   8   3         61.53         59.05        15.48 o
   7   8   3         99.20        106.92        11.17 o
   8   8   3        269.78        263.13        33.06 o
   9   8   3        439.34        426.23        37.28 o
  10   8   3         43.01         49.12         8.21 o
  11   8   3         84.39         82.00        10.55 o
  12   8   3        293.12        279.17        35.70 o
  13   8   3          1.70          3.21        13.61 o
  14   8   3          1.34          8.13         9.81 o
  15   8   3         23.60         19.70        11.21 o
   1   9   3        230.40        248.81        27.40 o
   2   9   3        478.93        453.80        45.96 o
   3   9   3         41.93         27.19        21.04 o
   4   9   3        446.92        401.57        68.45 o
   5   9   3        241.50        205.63        44.51 o
   6   9   3         27.35         37.98        14.32 o
   7   9   3        113.65        108.78        23.22 o
   8   9   3        418.12        429.41        47.93 o
   9   9   3        250.99        233.46        22.28 o
  10   9   3         51.66         39.21         8.45 o
  11   9   3         39.47         44.83         8.84 o
  12   9   3        209.12        230.83        24.65 o
  13   9   3          6.91          7.66         7.74 o
  14   9   3          7.17          3.59         7.68 o
   1  10   3        400.45        363.44        45.47 o
   2  10   3        285.65        286.85        34.37 o
   3  10   3        279.47        248.49        38.46 o
   4  10   3        405.41        417.36        59.02 o
   5  10   3        466.31        467.32        84.90 o
   6  10   3         15.67         24.01        14.57 o
   7  10   3          9.83         30.78        14.23 o
   8  10   3         56.72         68.50        16.24 o
   9  10   3        102.24        100.37        12.04 o
  10  10   3         28.78         17.89         7.72 o
  11  10   3         81.23         91.52        11.46 o
  12  10   3         47.79         44.00        14.36 o
  13  10   3         24.38         25.99         8.90 o
   1  11   3        247.97        235.11        32.49 o
   2  11   3         10.66         20.75        19.52 o
   3  11   3        520.16        467.53        60.47 o
   4  11   3        400.15        317.24        39.48 o
   5  11   3         80.75         68.63        21.38 o
   6  11   3         22.18         13.06        15.65 o
   7  11   3        100.82        112.23        22.74 o
   8  11   3         30.02         14.08        14.85 o
   9  11   3         22.05         28.30         8.40 o
  10  11   3          6.48          7.53         7.96 o
  11  11   3         37.18         39.82        11.55 o
   1  12   3         30.55         22.05        20.68 o
   2  12   3         19.91         -4.23        19.41 o
   3  12   3         21.06         29.53        20.66 o
   4  12   3         80.41         84.08        24.43 o
   5  12   3         79.61        120.19        23.46 o
   6  12   3         28.37         25.71        29.51 o
   7  12   3         62.11         56.58        18.26 o
   8  12   3         11.82         -8.74        14.13 o
   9  12   3         20.94         23.09        22.09 o
  10  12   3          2.29          8.75         7.95 o
   1  13   3          6.25         12.01        22.89 o
   2  13   3         38.28         22.95        21.73 o
   3  13   3         37.40         23.08        21.67 o
   4  13   3         32.56         43.91        21.95 o
   5  13   3         12.82          3.34        19.49 o
   6  13   3          0.32        -15.11        17.09 o
   7  13   3          8.43          9.52        17.43 o
   1  14   3          2.15        -11.08        21.56 o
   2  14   3         26.66         23.73        30.72 o
   3  14   3          0.65        -20.52        20.52 o
   4  14   3          5.85         35.56        32.65 o
   0   0   4       7852.89       7655.03       790.47 o
   2   0   4       1182.49       1115.55       123.84 o
   4   0   4        453.03        420.17        48.38 o
   6   0   4        242.19        229.79        30.48 o
   8   0   4        549.58        500.69        58.05 o
  10   0   4        255.48        285.90        32.41 o
  12   0   4         35.30         38.22        13.55 o
  14   0   4        167.02        139.81        24.67 o
  16   0   4          5.54          1.94        13.06 o
   0   1   4       7751.63       7261.28       526.10 o
   1   1   4       1049.33       1012.89        65.16 o
   2   1   4        217.83        189.52        14.82 o
   3   1   4        252.14        245.50        17.82 o
   4   1   4        131.19        125.08        10.12 o
   5   1   4        150.94        146.14        14.72 o
   6   1   4        195.95        203.28        20.32 o
   7   1   4        265.01        213.98        21.70 o
   8   1   4         74.98         66.03        10.88 o
   9   1   4        259.93        244.80        22.91 o
  10   1   4         88.45        101.81        12.45 o
  11   1   4        360.13        308.78        28.90 o
  12   1   4        202.86        197.61        20.15 o
  13   1   4        119.83         81.15        14.02 o
  14   1   4         39.37         46.04        11.46 o
  15   1   4         63.12         58.17        12.48 o
  16   1   4         23.63         35.48        11.11 o
   0   2   4       1279.66       1206.54        71.09 o
   1   2   4        564.76        542.08        24.60 o
   2   2   4        335.35        305.62        15.96 o
   3   2   4        263.81        265.05        15.06 o
   4   2   4          8.45         12.16         5.52 o
   5   2   4          5.86         10.54         5.07 o
   6   2   4        104.14        100.72        12.45 o
   7   2   4        169.92        161.08        20.64 o
   8   2   4        255.29        234.39        22.31 o
   9   2   4        201.64        203.95        19.22 o
  10   2   4         95.09         78.85        12.60 o
  11   2   4         61.79         53.81        11.13 o
  12   2   4         70.84         61.37        16.69 o
  13   2   4        520.31        491.19        42.06 o
  14   2   4         47.85         51.34        11.84 o
  15   2   4         61.54         52.27        12.74 o
  16   2   4         31.65         21.23        10.33 o
   0   3   4        369.29        345.13        16.69 o
   1   3   4        267.60        284.43        13.15 o
   2   3   4        231.77        215.86        10.79 o
   3   3   4        254.84        257.01        15.35 o
   4   3   4        167.06        154.13        15.01 o
   5   3   4        268.94        251.95        17.78 o
   6   3   4        470.43        467.81        46.30 o
   7   3   4          2.87          7.30         5.14 o
   8   3   4         35.66         30.64        12.35 o
   9   3   4          5.14          5.34         4.97 o
  10   3   4          0.12         -2.88         6.88 o
  11   3   4         36.54         35.37         9.68 o
  12   3   4        145.98        140.19        22.49 o
  13   3   4        183.00        186.22        20.25 o
  14   3   4          4.12         11.21         9.49 o
  15   3   4         95.75         99.72        15.15 o
  16   3   4         21.63         26.84        12.82 o
   0   4   4        121.26        124.06         7.38 o
   1   4   4         11.48         11.92         2.37 o
   2   4   4          8.10          0.77         3.14 o
   3   4   4        124.21        117.32        11.84 o
   4   4   4        251.69        223.84        17.37 o
   5   4   4         69.30         64.11         8.33 o
   6   4   4         86.75         90.35         9.44 o
   7   4   4        179.81        173.68        18.13 o
   8   4   4         54.33         79.87         8.31 o
   9   4   4         80.09         79.40         8.91 o
  10   4   4         18.55         17.66         9.06 o
  11   4   4         17.11         13.35         8.71 o
  12   4   4          8.37         16.39         8.71 o
  13   4   4        180.00        143.07        38.70 o
  14   4   4        164.73        132.08        18.38 o
  15   4   4         41.87         38.70        12.09 o
  16   4   4         91.48         86.46        26.85 o
   0   5   4        234.43        220.74        12.05 o
   1   5   4         85.99         89.91         4.78 o
   2   5   4        181.30        186.48        13.25 o
   3   5   4         40.27         41.25         7.06 o
   4   5   4         15.35         10.08        12.07 o
   5   5   4        110.42        119.77        11.22 o
   6   5   4        557.70        516.01        34.21 o
   7   5   4         70.41         71.79         8.96 o
   8   5   4        140.19        141.01        16.02 o
   9   5   4        111.93        110.66        11.60 o
  10   5   4          8.85          5.97         6.54 o
  11   5   4         77.10         88.51         9.48 o
  12   5   4         10.52         19.79         9.38 o
  13   5   4         49.35         38.52        16.69 o
  14   5   4        137.35        104.01        16.62 o
  15   5   4         56.37         50.31        12.90 o
   0   6   4        135.02        149.57        10.26 o
   1   6   4         18.26         16.02         3.47 o
   2   6   4        185.59        204.20        16.49 o
   3   6   4         98.12         83.61         9.93 o
   4   6   4        192.93        170.01        15.56 o
   5   6   4         12.64         23.32         6.57 o
   6   6   4         68.04         64.59         8.86 o
   7   6   4         81.09         78.29         9.39 o
   8   6   4         92.49         84.74         9.83 o
   9   6   4        106.56         89.32        17.14 o
  10   6   4         91.68         95.25        23.02 o
  11   6   4         19.90         16.62         6.75 o
  12   6   4          3.24          3.68         6.20 o
  13   6   4         29.90         30.57        10.47 o
  14   6   4          9.17         19.14        10.14 o
  15   6   4         29.96         26.26        14.75 o
   0   7   4         68.60        110.78        30.48 o
   1   7   4        146.76        139.83        13.36 o
   2   7   4        195.36        206.26        16.86 o
   3   7   4        429.19        410.03        29.39 o
   4   7   4        233.13        221.64        17.50 o
   5   7   4        174.08        157.69        14.84 o
   6   7   4         84.48         92.65        10.19 o
   7   7   4         31.91         36.09         7.31 o
   8   7   4        199.75        201.96        21.72 o
   9   7   4        248.44        238.51        26.79 o
  10   7   4        245.84        246.88        30.37 o
  11   7   4        105.56        104.50        17.22 o
  12   7   4         17.29         19.11        11.69 o
  13   7   4         26.63          7.88         7.30 o
  14   7   4          5.98         -4.08        10.57 o
   0   8   4        223.70        250.10        41.60 o
   1   8   4        104.41         82.28        24.43 o
   2   8   4         31.36         23.96        33.86 o
   3   8   4         97.68        104.11        15.42 o
   4   8   4        147.97        157.47        15.22 o
   5   8   4         30.85         21.66         6.78 o
   6   8   4        164.50        146.85        16.03 o
   7   8   4        168.41        168.82        19.84 o
   8   8   4         60.26         64.91        10.93 o
   9   8   4         15.39         11.44         7.02 o
  10   8   4        305.32        299.98        31.60 o
  11   8   4         29.79         34.50        12.69 o
  12   8   4         57.34         49.50         9.31 o
  13   8   4         74.22         70.72        10.65 o
   0   9   4        355.95        345.89        53.70 o
   1   9   4         51.56         57.33        19.84 o
   2   9   4        414.33        359.51        40.64 o
   3   9   4        202.23        167.08        25.83 o
   4   9   4         36.33         36.25         7.40 o
   5   9   4        125.73        132.56        17.11 o
   6   9   4        233.58        209.88        18.86 o
   7   9   4          2.59          7.06         6.71 o
   8   9   4         66.85         60.80        14.75 o
   9   9   4        205.27        202.86        17.70 o
  10   9   4         58.67         49.55        17.63 o
  11   9   4         58.44         56.31        16.92 o
  12   9   4          2.24         13.47         9.37 o
   0  10   4         70.12         81.27        30.96 o
   1  10   4         25.31          8.44        19.49 o
   2  10   4          0.99         19.07        19.49 o
   3  10   4         73.97         90.11        22.36 o
   4  10   4        131.48        136.30        45.47 o
   5  10   4        271.93        282.90        21.70 o
   6  10   4         78.70         73.60        10.85 o
   7  10   4         22.01         19.57        11.91 o
   8  10   4        117.33        123.09        14.87 o
   9  10   4         36.61         33.46         8.99 o
  10  10   4        100.64        104.27        27.43 o
  11  10   4          8.65         -3.81         7.20 o
   0  11   4         60.64         59.99        32.41 o
   1  11   4         67.82         47.53        26.61 o
   2  11   4        258.44        239.77        34.03 o
   3  11   4        150.97        161.67        34.11 o
   4  11   4        150.01        111.01        25.06 o
   5  11   4         71.39         70.43        21.73 o
   6  11   4        127.38        132.64        13.71 o
   7  11   4          8.23          2.75        13.49 o
   8  11   4         24.48         16.46         7.86 o
   9  11   4         41.24         45.39         9.46 o
   0  12   4          2.78         15.96        31.44 o
   1  12   4        119.35         96.75        26.62 o
   2  12   4        198.64        150.08        30.10 o
   3  12   4          9.45         -2.90        19.40 o
   4  12   4          5.98         12.75        20.22 o
   5  12   4        157.87        163.39        45.47 o
   6  12   4        100.68        104.39        12.71 o
   7  12   4         29.19         32.36         8.97 o
   0  13   4        140.25        113.20        40.64 o
   1  13   4         19.11         12.81        22.45 o
   2  13   4         16.20         -4.38        23.25 o
   3  13   4         11.22        -12.53        19.41 o
   4  13   4         31.60          5.34        32.41 o
   2   0   5        300.94        281.89        25.00 o
   4   0   5        310.28        286.87        36.77 o
   6   0   5        177.23        146.58        23.70 o
   8   0   5        609.72        584.38        63.37 o
  10   0   5        149.29         95.30        20.32 o
  12   0   5        108.59        106.91        21.29 o
  14   0   5         78.75         85.14        19.83 o
   1   1   5        230.71        191.89        14.39 o
   2   1   5         44.71         36.76         8.06 o
   3   1   5        329.81        297.55        21.56 o
   4   1   5         62.20         69.62         7.40 o
   5   1   5        324.97        330.71        21.36 o
   6   1   5        232.57        213.70        20.86 o
   7   1   5        255.06        241.41        22.89 o
   8   1   5         63.91         64.93        10.88 o
   9   1   5         85.98         87.10        12.26 o
  10   1   5          3.27         -5.26         6.71 o
  11   1   5         45.33         37.18         9.98 o
  12   1   5         99.59        107.91        14.51 o
  13   1   5         65.14         55.84        15.24 o
  14   1   5         85.78         68.96        13.67 o
  15   1   5         30.93         32.68        11.46 o
   1   2   5        149.14        156.39        10.92 o
   2   2   5         30.94         37.93         5.36 o
   3   2   5         10.54         13.23         6.46 o
   4   2   5         41.38         45.17         6.88 o
   5   2   5        245.10        224.72        16.87 o
   6   2   5        345.64        337.80        33.44 o
   7   2   5         59.36         71.94        11.48 o
   8   2   5         35.19         36.86        14.27 o
   9   2   5         42.10         49.39         9.88 o
  10   2   5         38.77         32.77         9.19 o
  11   2   5          5.46         15.22         8.94 o
  12   2   5         97.67         92.63        18.38 o
  13   2   5         23.49         21.86         9.56 o
  14   2   5        130.92        157.81        18.36 o
   1   3   5         37.84         28.30         7.63 o
   2   3   5         42.18         32.19         7.55 o
   3   3   5         85.25         70.55         9.45 o
   4   3   5          9.20         11.40         6.26 o
   5   3   5          4.33          5.33         5.51 o
   6   3   5        135.21        139.02        11.50 o
   7   3   5         16.65         20.69         5.51 o
   8   3   5         78.31         89.03         8.41 o
   9   3   5         30.69         28.27         9.08 o
  10   3   5          4.49         13.26         8.05 o
  11   3   5         18.29         12.00         8.86 o
  12   3   5         48.60         31.25        10.38 o
  13   3   5         42.89         31.26        10.55 o
  14   3   5         20.28         24.53        10.45 o
   1   4   5         44.68         43.67         9.32 o
   2   4   5         64.37         68.41         8.70 o
   3   4   5         62.76         66.40         8.30 o
   4   4   5          4.62          6.95         5.36 o
   5   4   5         46.97         47.89         8.10 o
   6   4   5         84.10         67.30        10.25 o
   7   4   5        199.96        198.43        19.02 o
   8   4   5         21.37         10.65         7.07 o
   9   4   5         18.45         17.82         5.90 o
  10   4   5         25.76         19.80         6.38 o
  11   4   5          6.60         10.67         8.78 o
  12   4   5         41.88         48.28        11.27 o
  13   4   5         58.91         69.78        13.07 o
  14   4   5        118.55        131.41        17.66 o
   1   5   5         61.03         57.09         7.67 o
   2   5   5         11.77          9.05         9.50 o
   3   5   5        196.82        207.30        16.43 o
   4   5   5         26.46         21.41         8.41 o
   5   5   5         95.23         88.38        10.16 o
   6   5   5         13.43         13.38         5.99 o
   7   5   5         58.83         51.83        15.75 o
   8   5   5         76.75         77.60        12.13 o
   9   5   5          9.87         14.64         6.02 o
  10   5   5         15.03         19.62         6.44 o
  11   5   5          8.93          8.53         6.17 o
  12   5   5         21.90         12.78        31.93 o
  13   5   5          6.97         12.34         9.82 o
   1   6   5         76.53         63.60        17.55 o
   2   6   5        186.47        171.42        17.94 o
   3   6   5        207.88        197.66        16.51 o
   4   6   5         11.39         20.57         6.33 o
   5   6   5         98.07         83.57        10.07 o
   6   6   5        142.42        135.51        23.25 o
   7   6   5         34.50         29.39         7.30 o
   8   6   5         97.18         80.42        10.39 o
   9   6   5         42.09         51.51         8.39 o
  10   6   5         48.55         58.18         8.54 o
  11   6   5        107.59        112.62        11.55 o
  12   6   5         86.13         71.41        24.91 o
  13   6   5          7.17          9.13        24.43 o
   1   7   5         48.30         28.14        17.36 o
   2   7   5         76.11         67.11        17.89 o
   3   7   5         19.07         23.55         6.49 o
   4   7   5         32.74         28.23         7.48 o
   5   7   5         34.15         41.32         7.73 o
   6   7   5          3.12         -5.84         7.42 o
   7   7   5        157.83        160.73        14.52 o
   8   7   5        189.92        191.14        20.51 o
   9   7   5        295.08        275.30        38.53 o
  10   7   5        111.06        108.02        17.41 o
  11   7   5         31.19         36.37         8.24 o
  12   7   5         22.56         35.80         8.22 o
   1   8   5         38.78         33.18        18.53 o
   2   8   5        156.89        119.76        23.42 o
   3   8   5          8.11         13.33        16.36 o
   4   8   5          6.68          7.42         6.57 o
   5   8   5        233.37        224.54        26.70 o
   6   8   5         34.57         28.76         7.73 o
   7   8   5         71.97         56.82         9.67 o
   8   8   5          4.57          1.61        11.44 o
   9   8   5        130.21        122.98        22.49 o
  10   8   5          5.84         17.84         7.22 o
  11   8   5          5.38          2.20         7.01 o
   1   9   5          4.41          7.24        17.94 o
   2   9   5         20.40        -13.44        18.32 o
   3   9   5        100.21         58.58        20.44 o
   4   9   5        128.42        108.42        22.67 o
   5   9   5          3.50         -4.09         9.30 o
   6   9   5         27.07         16.69        12.60 o
   7   9   5         15.19         11.31         9.42 o
   8   9   5        155.27        162.22        18.40 o
   9   9   5         44.64         47.41         9.15 o
  10   9   5         45.19         45.67         9.41 o
   1  10   5          0.52         -6.57        19.99 o
   2  10   5         12.04          3.61        19.83 o
   3  10   5         25.52         14.65        18.12 o
   4  10   5        259.71        244.47        31.92 o
   5  10   5         26.89         43.37        18.01 o
   6  10   5         32.04         28.69        17.27 o
   7  10   5         40.30         35.46        11.37 o
   8  10   5         46.42         51.35        17.12 o
   1  11   5         33.60         24.72        21.67 o
   2  11   5         19.88         38.72        32.41 o
   3  11   5         38.14         25.16        21.29 o
   4  11   5         86.80         50.82        32.65 o
   5  11   5         31.36         51.12        19.87 o
   6  11   5         55.74         65.19        24.91 o
   1  12   5         29.64        -17.39        34.83 o
   2   0   6        283.65        256.39        36.28 o
   4   0   6        198.61        192.05        29.51 o
   6   0   6        267.35        213.34        33.38 o
   8   0   6        161.12        147.55        25.16 o
  10   0   6         52.64         38.22        15.48 o
  12   0   6        187.32        143.68        27.09 o
   1   1   6        703.86        585.83        74.98 o
   2   1   6         30.84         14.51        17.42 o
   3   1   6        112.79         82.60        14.39 o
   4   1   6         75.52         53.48        11.91 o
   5   1   6         49.36         43.81        11.39 o
   6   1   6          4.29         -2.15         8.60 o
   7   1   6         51.20         53.45        13.30 o
   8   1   6         68.26         52.59        11.71 o
   9   1   6          1.86          1.79         9.92 o
  10   1   6         13.49         14.12         9.50 o
  11   1   6         13.56         10.54         9.07 o
  12   1   6         78.93        103.68        28.06 o
   0   2   6        483.63        369.59        52.25 o
   1   2   6        230.48        184.15        21.82 o
   2   2   6        255.67        211.89        35.80 o
   3   2   6        199.99        183.83        31.44 o
   4   2   6         14.92         10.90         9.38 o
   5   2   6         11.95          8.22         8.94 o
   6   2   6         35.30         32.78         9.93 o
   7   2   6         24.77         17.17         9.64 o
   8   2   6          7.03         -4.50        26.36 o
   9   2   6          7.55         13.55        13.79 o
  10   2   6         10.10         15.58         8.86 o
  11   2   6          2.03          7.82        11.13 o
  12   2   6          2.98         30.48        19.59 o
   0   3   6         11.84        -11.13        16.93 o
   1   3   6         74.71         53.24        17.66 o
   2   3   6         28.67         23.02        11.54 o
   3   3   6          0.69         26.12        20.32 o
   4   3   6         54.54         47.41        21.29 o
   5   3   6         10.67         14.61         8.51 o
   6   3   6        125.27        102.89        15.12 o
   7   3   6         16.68          7.49        14.27 o
   8   3   6         90.48         80.53        13.23 o
   9   3   6          4.70          6.29        12.82 o
  10   3   6         12.77         19.03         9.30 o
  11   3   6          4.34         18.57         9.27 o
  12   3   6         48.73         56.45        26.85 o
   0   4   6         53.39         34.35        21.29 o
   1   4   6          8.12         10.13        12.94 o
   2   4   6         53.70         28.97        13.60 o
   3   4   6         23.13          9.87        16.69 o
   4   4   6         18.62         40.15        21.77 o
   5   4   6         17.59        -14.03        18.38 o
   6   4   6          5.00         16.11         8.00 o
   7   4   6          1.44          8.70         7.51 o
   8   4   6         13.26         21.20         8.95 o
   9   4   6          0.49          9.55        15.00 o
  10   4   6          0.34         14.34        14.27 o
  11   4   6         26.79         47.34        20.08 o
   0   5   6        219.94        235.59        36.77 o
   1   5   6         44.08         39.94        15.34 o
   2   5   6         93.72         92.20        17.55 o
   3   5   6         56.27         48.68        14.23 o
   4   5   6         12.85          2.36        18.38 o
   5   5   6          6.35         20.32        23.22 o
   6   5   6         18.29         16.93        21.29 o
   7   5   6          3.27          6.77        20.32 o
   8   5   6          7.94         11.13        23.95 o
   9   5   6         38.51         24.30        10.40 o
  10   5   6         45.86         46.28        21.29 o
  11   5   6         35.33         60.10        13.30 o
   0   6   6          3.97        -16.45        20.32 o
   1   6   6         12.07         17.08        15.43 o
   2   6   6         44.24         22.08        16.15 o
   3   6   6         10.14          1.16        13.42 o
   4   6   6          1.80          6.72        12.60 o
   5   6   6          6.54         18.38        12.07 o
   6   6   6         44.91          3.39        23.22 o
   7   6   6         32.56         38.70        24.67 o
   8   6   6         94.90         48.38        27.57 o
   9   6   6         95.21         69.18        27.57 o
  10   6   6        107.85        110.63        23.22 o
   0   7   6          7.99        -17.42        22.25 o
   1   7   6         75.64         54.72        18.46 o
   2   7   6         47.26         43.87        16.97 o
   3   7   6          1.23        -10.70        14.41 o
   4   7   6         45.24         40.11        15.80 o
   5   7   6          9.49          2.76        12.94 o
   6   7   6         29.01         16.93        24.19 o
   7   7   6        113.99         87.08        29.51 o
   8   7   6          9.34          9.19        24.19 o
   9   7   6         70.25         22.25        27.57 o
   0   8   6        142.29        121.91        34.83 o
   1   8   6         17.60         19.29        19.11 o
   2   8   6         60.83         40.66        19.35 o
   3   8   6         17.90         35.31        21.77 o
   4   8   6          8.05          5.34        15.09 o
   5   8   6         72.47         48.94        29.03 o
   6   8   6          1.43         -9.80        11.93 o
   7   8   6         23.98         20.32        27.09 o
   0   9   6         13.64         40.15        28.54 o
   1   9   6          2.40         20.72        18.98 o
   2   9   6          7.96         14.96        17.66 o
   3   9   6         51.35         54.70        25.16 o
   4   9   6         66.29         61.60        18.93 o
   5   9   6         56.59         38.09        28.78 o
   0  10   6         23.45         16.93        28.54 o
   1  10   6          6.06         16.25        20.15 o
   8   2   7         18.82         -9.68        18.38 o
   7   3   7         12.49         20.80        21.29 o
   8   3   7         53.38         23.70        21.29 o
   5   4   7         28.50          6.77        22.74 o
   6   4   7         48.81         27.57        22.25 o
   7   4   7          4.23         -8.22        20.32 o
   4   5   7          4.22        -14.51        22.25 o
   5   5   7         20.16         -6.77        22.25 o
   6   5   7         61.09         42.57        26.12 o
   3   6   7         22.18         13.55        27.09 o
   4   6   7          0.31        -18.87        22.74 o
                                                
